# Supplementary material for: Foam film vitrification for cryo-EM
Source: Nat Commun. 2025 Jul 4;16:6199. doi: 10.1038/s41467-025-61270-7 (PMC12227703; doi:10.1038/s41467-025-61270-7)
Supplement: Supplementary file 20 — Source Data [file 41467_2025_61270_MOESM20_ESM.xlsx]

## Sheet: Figure 3A
Figure 3A
		DDM			LMNG				06:0 PC				12:0 PC
		Concentration (%)	Surface tension (mN/m)		Concentration (%)	Surface tension (mN/m)			Concentration (%)	Surface tension (mN/m)			Concentration (%)	Surface tension (mN/m)
		0.001	69.8		0.0001	72.3			0.001	67.5			5.6e-08	72.5
		0.002	60.1		0.0002	72			0.002	65.9			5.6e-07	72.5
		0.004	45.2		0.0005	69.3			0.005	61.5			5.6e-06	72.5
		0.006	40.1		0.001	69.1			0.01	55			5.6e-05	72.5
		0.0087	35.5		0.005	68.8			0.02	52.2			0.00056	72.5
		0.01	34.9		0.01	67.8			0.05	48
		0.02	33		0.02	64.9			0.1	41.8
		0.04	32.4		0.05	57			0.2	38.6
		0.08	32.2		0.1	54			0.5	33.6
		0.16	32.1		0.2	50.1			0.68	31.2
					0.5	48.6			0.8	30.9
					1	48.2			0.9	30.7
									1	30.6

## Sheet: Figure 3B
Figure 3B
		Bubble lifetime (ms)	Surface tension (mN/m)
		200	71.5
		280	71.1
		350	70.9
		400	70.9
		500	70.6
		600	70.6
		700	70.7
		850	69.9
		1000	69.3
		1200	68.1
		1400	67.2
		1700	66.2
		2000	65.6
		2500	64.7
		3000	63.6
		3500	62.7
		4500	60.8
		5000	59.9
		6000	58.2
		7500	55.9
		9000	54.3
		11000	52.5
		13000	51.3
		15000	50.2
		17000	49.4
		20000	48.2

## Sheet: Figure 4D
Figure 4D
		Time	Intensity
		0.0333189	16.5336
		0.0666378	15.5459
		0.0999567	18.5321
		0.133276	20.1815
		0.166594	18.2253
		0.199913	15.8912
		0.233232	17.7885
		0.266551	17.0865
		0.29987	15.1995
		0.333189	18.7605
		0.366508	17.6524
		0.399827	15.3226
		0.433146	16.3741
		0.466465	13.9808
		0.499783	18.1646
		0.533102	17.0081
		0.566421	14.3253
		0.59974	12.311
		0.633059	13.3249
		0.666378	14.9112
		0.699697	13.4029
		0.733016	11.6121
		0.766335	12.7689
		0.799653	12.7536
		0.832972	11.1146
		0.866291	16.5717
		0.89961	18.183
		0.932929	11.0523
		0.966248	4.45713
		0.999567	2
		1.03289	2
		1.0662	2
		1.09952	2
		1.13284	2
		1.16616	2
		1.19948	2.83737
		1.2328	18.303
		1.26612	69.4356
		1.29944	92.3775
		1.33276	99.2626
		1.36607	56.0857
		1.39939	12.2015
		1.43271	77.2968
		1.46603	99.313
		1.49935	98.1869
		1.53267	89.7116
		1.56599	75.2476
		1.59931	58.847
		1.63263	40.4229
		1.66594	20.2172
		1.69926	6.80507
		1.73258	3.07459
		1.7659	6.34833
		1.79922	14.5275
		1.83254	26.0523
		1.86586	38.0081
		1.89918	48.554
		1.9325	58.0427
		1.96581	67.3706
		1.99913	75.945
		2.03245	84.6294
		2.06577	91.2449
		2.09909	97.1676
		2.13241	103.007
		2.16573	107.783
		2.19905	104.83
		2.23237	82.4018
		2.26568	37.6105
		2.299	6.65244
		2.33232	27.4095
		2.36564	79.2176
		2.39896	107.103
		2.43228	99.5886
		2.4656	73.3372
		2.49892	44.9358
		2.53224	19.073
		2.56555	5.81815
		2.59887	3.10688
		2.63219	7.07958
		2.66551	14.8997
		2.69883	27.7989
		2.73215	45.9712
		2.76547	66.6732
		2.79879	85.9531
		2.83211	100.065
		2.86542	107.741
		2.89874	109.553
		2.93206	106.635
		2.96538	99.7574
		2.9987	89.5767
		3.03202	76.767
		3.06534	62.8662
		3.09866	50.0519
		3.13198	38.2026
		3.1653	27.8977
		3.19861	18.1219
		3.23193	10.4333
		3.26525	5.36986
		3.29857	3.00308
		3.33189	3.50365
		3.36521	7.10381
		3.39853	13.2857
		3.43185	22.1223
		3.46517	32.3833
		3.49848	43.9642
		3.5318	57.2899
		3.56512	71.4091
		3.59844	84.2964
		3.63176	95.6936
		3.66508	104.28
		3.6984	108.908
		3.73172	109.994
		3.76504	107.321
		3.79835	101.065
		3.83167	91.927
		3.86499	80.7447
		3.89831	68.3349
		3.93163	55.4929
		3.96495	41.9223
		3.99827	29.6878
		4.03159	18.6248
		4.06491	9.91503
		4.09822	4.30796
		4.13154	3.1138
		4.16486	6.16417
		4.19818	13.2637
		4.2315	23.2522
		4.26482	34.7528
		4.29814	47.0119
		4.33146	59.0454
		4.36478	69.7401
		4.39809	79.1934
		4.43141	87.1869
		4.46473	94.6605
		4.49805	101.502
		4.53137	106.357
		4.56469	109.125
		4.59801	109.844
		4.63133	107.829
		4.66465	104.015
		4.69796	98.321
		4.73128	90.7305
		4.7646	82.0815
		4.79792	72.125
		4.83124	62.2795
		4.86456	52.4721
		4.89788	42.0154
		4.9312	32.0338
		4.96452	23.296
		4.99783	15.7755
		5.03115	9.98577
		5.06447	5.85852
		5.09779	3.24452
		5.13111	2.92926
		5.16443	3.72126
		5.19775	6.46021
		5.23107	10.1473
		5.26439	15.3303
		5.2977	20.8654
		5.33102	27.1884
		5.36434	34.5013
		5.39766	42.4721
		5.43098	50.7816
		5.4643	60.0115
		5.49762	68.9723
		5.53094	77.6951
		5.56426	86.2826
		5.59757	93.489
		5.63089	99.7101
		5.66421	104.391
		5.69753	107.688
		5.73085	109.696
		5.76417	110.008
		5.79749	109.295
		5.83081	106.993
		5.86413	103.538
		5.89744	99.1353
		5.93076	93.1669
		5.96408	86.3629
		5.9974	78.8066
		6.03072	70.8997
		6.06404	62.9227
		6.09736	54.0857
		6.13068	45.6732
		6.164	37.6336
		6.19731	29.9915
		6.23063	23.5229
		6.26395	17.7816
		6.29727	12.5409
		6.33059	8.62745
		6.36391	5.69089
		6.39723	3.58362
		6.43055	2.97539
		6.46387	2.97578
		6.49718	3.75509
		6.5305	5.94002
		6.56382	8.91888
		6.59714	12.5952
		6.63046	17.0169
		6.66378	22.2557
		6.6971	27.5928
		6.73042	33.5686
		6.76374	39.6701
		6.79705	46.1157
		6.83037	52.1638
		6.86369	58.0842
		6.89701	63.9439
		6.93033	69.3602
		6.96365	74.8474
		6.99697	80.7009
		7.03029	86.1269
		7.06361	91.6309
		7.09692	96.4029
		7.13024	100.869
		7.16356	104.669
		7.19688	107.277
		7.2302	109.212
		7.26352	110.171
		7.29684	110.04
		7.33016	109.053
		7.36348	107.205
		7.39679	104.493
		7.43011	100.696
		7.46343	96.4583
		7.49675	91.8677
		7.53007	86.5413
		7.56339	80.7693
		7.59671	74.902
		7.63003	68.4725
		7.66335	62.1496
		7.69666	55.7566
		7.72998	49.3026
		7.7633	43.1346
		7.79662	37.5436
		7.82994	31.7147
		7.86326	26.5102
		7.89658	21.7828
		7.9299	17.5582
		7.96322	13.7432
		7.99653	10.4402
		8.02985	7.62438
		8.06317	5.47828
		8.09649	3.58862
		8.12981	2.9877
		8.16313	2.84314
		8.19645	3.06151
		8.22977	4.24644
		8.26309	6.53749
		8.2964	9.01769
		8.32972	12.3076
		8.36304	15.9754
		8.39636	20.5021
		8.42968	24.9985
		8.463	30.0062
		8.49632	35.2749
		8.52964	40.6428
		8.56296	46.0742
		8.59627	51.709
		8.62959	57.3799
		8.66291	62.9154
		8.69623	68.2868
		8.72955	73.401
		8.76287	78.3003
		8.79619	82.9942
		8.82951	87.2664
		8.86283	91.7705
		8.89615	95.4098
		8.92946	98.7697
		8.96278	101.588
		8.9961	104.552
		9.02942	106.516
		9.06274	108.341
		9.09606	109.441
		9.12938	110.372
		9.1627	110.968
		9.19602	110.835
		9.22933	110.718
		9.26265	109.783
		9.29597	108.852
		9.32929	107.021
		9.36261	105.033
		9.39593	102.751
		9.42925	99.9246
		9.46257	97.1138
		9.49589	93.8005
		9.5292	90.173
		9.56252	86.3495
		9.59584	82.6059
		9.62916	78.07
		9.66248	73.8328
		9.6958	69.4502
		9.72912	64.9681
		9.76244	60.2634
		9.79576	55.5444
		9.82907	50.7739
		9.86239	45.887
		9.89571	41.2576
		9.92903	36.4583
		9.96235	32.2468
		9.99567	27.8966
		10.029	23.9673
		10.0623	20.3506
		10.0956	16.9796
		10.1289	13.97
		10.1623	11.376
		10.1956	8.89965
		10.2289	6.95386
		10.2622	5.23299
		10.2955	3.7301
		10.3289	3
		10.3622	2.53633
		10.3955	2.33064
		10.4288	2.99731
		10.4621	3.26067
		10.4955	4.49981
		10.5288	6.31719
		10.5621	7.78777
		10.5954	9.8689
		10.6287	12.3383
		10.662	15.1073
		10.6954	18.0992
		10.7287	21.3379
		10.762	24.7455
		10.7953	28.4517
		10.8286	32.3299
		10.862	36.296
		10.8953	40.4887
		10.9286	44.7436
		10.9619	48.8028
		10.9952	52.8708
		11.0286	57.0077
		11.0619	61.1769
		11.0952	65.1999
		11.1285	69.0769
		11.1618	73.0461
		11.1951	76.8774
		11.2285	80.5329
		11.2618	84.0646
		11.2951	87.4594
		11.3284	90.336
		11.3617	93.3791
		11.3951	95.8731
		11.4284	98.4329
		11.4617	100.651
		11.495	102.779
		11.5283	104.654
		11.5617	106.24
		11.595	107.617
		11.6283	108.888
		11.6616	110.012
		11.6949	110.624
		11.7283	111.436
		11.7616	111.825
		11.7949	111.821
		11.8282	111.832
		11.8615	111.711
		11.8948	111.343
		11.9282	110.853
		11.9615	110.012
		11.9948	109.165
		12.0281	107.952
		12.0614	106.594
		12.0948	104.928
		12.1281	103.218
		12.1614	100.95
		12.1947	98.9239
		12.228	96.5586
		12.2614	94.045
		12.2947	91.5475
		12.328	88.3606
		12.3613	85.5725
		12.3946	82.7178
		12.4279	79.5675
		12.4613	76.3768
		12.4946	72.9358
		12.5279	69.7785
		12.5612	66.451
		12.5945	63.1019
		12.6279	59.7732
		12.6612	56.3053
		12.6945	52.8535
		12.7278	49.5156
		12.7611	46.1253
		12.7945	42.7693
		12.8278	39.4875
		12.8611	36.1253
		12.8944	32.7013
		12.9277	29.6924
		12.9611	26.5921
		12.9944	23.6686
		13.0277	21.2061
		13.061	18.5759
		13.0943	16.2088
		13.1276	13.8385
		13.161	11.7562
		13.1943	9.89889
		13.2276	8.03691
		13.2609	6.70896
		13.2942	5.55786
		13.3276	3.99692
		13.3609	3.09035
		13.3942	2.97539
		13.4275	2.30258
		13.4608	2
		13.4942	2.02461
		13.5275	2.85275
		13.5608	3
		13.5941	3.46059
		13.6274	4.1461
		13.6607	5.49366
		13.6941	6.64129
		13.7274	7.50942
		13.7607	8.59246
		13.794	10.0619
		13.8273	11.5175
		13.8607	13.0292
		13.894	14.659
		13.9273	16.5755
		13.9606	18.0369
		13.9939	19.6813
		14.0273	21.4937
		14.0606	23.3933
		14.0939	25.1634
		14.1272	27.3814
		14.1605	29.2084
		14.1938	31.3053
		14.2272	33.4018
		14.2605	35.6101
		14.2938	37.6805
		14.3271	39.8666
		14.3604	41.9469
		14.3938	44.4591
		14.4271	46.724
		14.4604	48.945
		14.4937	51.351
		14.527	54.0377
		14.5604	56.2188
		14.5937	58.6351
		14.627	60.9708
		14.6603	63.1819
		14.6936	65.6959
		14.727	67.8008
		14.7603	69.8481
		14.7936	71.9796
		14.8269	74.085
		14.8602	76.1953
		14.8935	78.4764
		14.9269	80.4779
		14.9602	82.4825
		14.9935	84.5613
		15.0268	86.4614
		15.0601	88.4321
		15.0935	90.4298
		15.1268	92.1565
		15.1601	94.1757
		15.1934	95.8428
		15.2267	97.3791
		15.2601	98.9412
		15.2934	100.597
		15.3267	102.208
		15.36	103.498
		15.3933	104.947
		15.4266	106.191
		15.46	107.341
		15.4933	108.556
		15.5266	109.41
		15.5599	110.468
		15.5932	111.612
		15.6266	112.461
		15.6599	113.252
		15.6932	113.992
		15.7265	114.573
		15.7598	115.098
		15.7932	115.373
		15.8265	115.753
		15.8598	116.053
		15.8931	116.374
		15.9264	116.514
		15.9598	116.652
		15.9931	116.695
		16.0264	116.349
		16.0597	116.106
		16.093	115.924
		16.1263	115.123
		16.1597	114.578
		16.193	113.888
		16.2263	113.112
		16.2596	112.033
		16.2929	111.141
		16.3263	110.322
		16.3596	109.424
		16.3929	108.514
		16.4262	107.434
		16.4595	106.385
		16.4929	105.135
		16.5262	103.945
		16.5595	102.581
		16.5928	101.302
		16.6261	99.8497
		16.6594	98.243
		16.6928	96.7124
		16.7261	95.1165
		16.7594	93.6298
		16.7927	92.0888
		16.826	90.5171
		16.8594	88.9012
		16.8927	87.1895
		16.926	85.481
		16.9593	83.6371
		16.9926	81.8343
		17.026	80.0115
		17.0593	78.4191
		17.0926	76.7543
		17.1259	75.0611
		17.1592	73.5925
		17.1925	72.03
		17.2259	70.3891
		17.2592	68.7866
		17.2925	67.1323
		17.3258	65.5217
		17.3591	63.7328
		17.3925	62.1184
		17.4258	60.5671
		17.4591	59.0696
		17.4924	57.5725
		17.5257	56.0819
		17.5591	54.5479
		17.5924	53.1911
		17.6257	51.7924
		17.659	50.0827
		17.6923	48.8458
		17.7257	47.5744
		17.759	46.4218
		17.7923	45.6271
		17.8256	44.4671
		17.8589	43.2341
		17.8922	41.8166
		17.9256	40.4502
		17.9589	39.4356
		17.9922	38.2364
		18.0255	37.2326
		18.0588	36.3652
		18.0922	35.6378
		18.1255	34.6324
		18.1588	33.7766
		18.1921	33.0396
		18.2254	32.2153
		18.2588	31.6605
		18.2921	30.9016
		18.3254	30.1857
		18.3587	29.7413
		18.392	29.3837
		18.4253	28.9496
		18.4587	28.6075
		18.492	28.0773
		18.5253	27.4937
		18.5586	27.0035
		18.5919	26.8408
		18.6253	26.3356
		18.6586	25.7647
		18.6919	18.9831
		18.7252	2
		18.7585	2
		18.7919	2
		18.8252	2
		18.8585	2
		18.8918	2
		18.9251	2
		18.9585	2
		18.9918	2
		19.0251	2
		19.0584	2
		19.0917	2
		19.125	2
		19.1584	2
		19.1917	2
		19.225	2
		19.2583	2
		19.2916	2
		19.325	2
		19.3583	2
		19.3916	2
		19.4249	2
		19.4582	2
		19.4916	2
		19.5249	2
		19.5582	2
		19.5915	2
		19.6248	2
		19.6581	2

## Sheet: Figrue 4E
Figure 4E
		DDM 0.01%, 95% humidity			DDM 0.01% + EspB 1 g/L, 95% humidity			DDM 0.01%, 60% humidity			DDM 0.01% + EspB 1 g/L, 60% humidity
		Time (s)	Thickness (nm)		Time (s)	Thickness (nm)		Time (s)	Thickness (nm)		Time (s)	Thickness (nm)
		0.225908	2128.5		0.23322	2128.5		0.35986	2128.5		0.5131	2128.5
		0.585754	1878.1		0.92616	1878.1		0.84628	1878.1		1.3994	1878.1
		1.18546	1627.7		1.54544	1627.7		1.31274	1627.7		2.09242	1627.7
		1.9585	1377.3		2.97068	1377.3		2.21904	1377.3		3.1053	1377.3
		3.12464	1126.9		4.65562	1126.9		3.35854	1126.9		4.60466	1126.9
		5.00384	876.46		7.2556	876.46		5.23104	876.46		6.897	876.46
		8.64884	626.04		12.1683	626.04		8.29638	626.04		10.3621	626.04
		16.4258	375.62		24.1557	375.62		13.2876	375.62		15.2733	375.62
		37.0362	125.21		64.6769	125.21		20.6178	125.21		21.2775	125.21
		69.7328	36.3676		79.1611	69.2508		26.0224	45.3386		26.2093	47.8788

## Sheet: Figrue 4F
Figure 4F
		DDM 0.01%, 95% humidity			DDM 0.01% + EspB 1 g/L, 95% humidity			DDM 0.01%, 60% humidity			DDM 0.01% + EspB 1 g/L, 60% humidity
		Thickness (nm)	Film thinning speed (nm/s)		Thickness (nm)	Film thinning speed (nm/s)		Thickness (nm)	Film thinning speed (nm/s)		Thickness (nm)	Film thinning speed (nm/s)
		2128.5	1248.51		2128.5	874.028		2128.5	696.914		2128.5	491.54
		1878.1	747.89		1878.1	390.601		1878.1	520.092		1878.1	282.641
		1627.7	431.12		1627.7	418.721		1627.7	540.418		1627.7	361.466
		1377.3	324.038		1377.3	177.169		1377.3	278.29		1377.3	247.285
		1126.9	214.876		1126.9	151.125		1126.9	225.708		1126.9	167.707
		876.46	133.517		876.46	97.0053		876.46	134.19		876.46	109.256
		626.04	68.7524		626.04	51.2414		626.04	81.8394		626.04	72.3166
		375.62	32.6883		375.62	21.8951		375.62	50.3666		375.62	51.0128
		125.21	12.6226		125.21	8.24148		125.21	34.3554		125.21	41.7434
		36.3676	3.77547		69.2508	4.93698		45.3386	17.0036		47.8788	15.9555

## Sheet: Figure 5A
Figure 5A
	Log(I0/I)	Ice thickness (nm)
	0.745283	226
	0.801178	240
	0.765718	231
	0.12897	26
	0.196745	41
	0.057841	10
	0.407367	112
	0.544382	154
	0.323517	89
	0.699568	201
	0.339397	95
	0.421899	130
	0.281302	82
	0.849099	242
	0.794516	230
	0.82828	236
	0.533071	140
	0.391266	115
	0.574831	144
	0.0849045	15
	0.0433251	10
	0.13102	18
	0.502857	134
	0.460133	131
	0.50385	133
	0.296521	65
	0.209241	52
	0.332679	76
	0.0433251	10
	0.0881757	17
	0.415515	102
	0.406466	100
	0.420071	103
	0.245389	53
	0.204813	44
	0.287682	72
	0.0699934	16
	0.057841	15
	0.098716	18
	0.218156	42
	0.206286	41
	0.242326	44
	0.118784	20
	0.0777454	16
	0.139952	22
	0.0489802	10
	0.0540339	15
	0.114065	17
	0.0960705	17
	0.118784	18
	0.05975	15
	0.0559356	15
	0.0699934	16
	0.0389487	10
	0.0191828	10
	0.0477207	10
	-0.001998	0
	-0.0079682	0
	0.0100503	0
	0.0901436	18
	0.065499	10
	0.220397	55
	0.252315	66
	0.382432	86
	0.161578	26
	0.0855579	22
	0.040822	10
	0.215175	42
	0.151754	30
	0.253861	51
	0.0745081	10
	0.0339705	10
	0.0954102	20
	0.152452	27
	0.122168	23
	0.178648	30
	0.0745081	15
	0.0934319	18
	0.0642186	15
	0.0967312	19
	0.083599	18
	0.0894872	17
	0.0934319	18
	0.0849045	17
	0.0901436	18
	0.0758017	15
	0.0745081	15
	0.083599	15

## Sheet: Figure 5B
Figure 5B
		Hole number	Grid 1 thickness (nm)	Grid 2 thickness (nm)	Grid 3 thickness (nm)	Grid 4 thickness (nm)	Grid 5 thickness (nm)	Grid 6 thickness (nm)	Grid 7 thickness (nm)	Grid 8 thickness (nm)	Grid 9 thickness (nm)	Grid 10 thickness (nm)	Grid 11 thickness (nm)	Grid 12 thickness (nm)
		1	1.6513	11.7788	2.24643	1.00152	33.9463	1.56865	16.9077	226	2.88097	4.01976	30.2774	11.2398
		2	8.72244	13.3816	9.70329	2.56674	41.2405	2.37235	21.2372	240	8.0589	20.1525	27.1206	8.53741
		3	10.1966	7.75905	11.7565	15.5796	56.2493	6.01595	19.9576	231	3.87452	24.946	31.5457	21.9327
		4	9.47613	10.5232	10.001	17.3749	61.3193	4.80729	30.0988	26	21.2296	27.1062	37.031	74.1456
		5	9.55428	11.7209	17.1785	13.1417	70.9474	32.0118	21.8743	41	24.1549	30.5693	42.1045	116.706
		6	21.7742	11.9841	13.6648	14.4032	60.0219	73.4901	24.5378	10	28.4678	23.2645	45.6347	150.611
		7	17.4316	12.4939	11.1157	14.6321	75.1588	94.4608	22.9775	112	30.5182	32.9824	44.7429	189.286
		8	14.42	12.5453	16.2458	13.9059	69.2123	126.118	20.6166	154	41.9108	30.6954	46.3179	213.584
		9	31.0967	7.91744	16.1013	20.2542	61.8876	153.921	18.7284	89	69.9334	25.8277	39.6553	243.984
		10	22.6046	12.0396	15.46	18.9624	56.9171	178.438	19.6282	201	89.4606	28.9682	38.0568	253.142
		11	18.5081	13.1601	19.0597	13.5137	63.1498	80.4144	21.5496	95	105.736	29.7961	36.9756	276.296
		12	12.9109	13.1569	14.29	15.2438	87.1936	122.148	20.4939	130	101.961	28.978	43.4746	330.193
		13	21.5093	11.6796	15.7124	18.8024	53.6499	196.262	20.9141	82	98.6019	31.7555	41.1146	292.034
		14	20.5934	15.637	13.6244	12.7422	39.4534	161.884	18.262	242	95.4342	34.8539	52.0444	284.781
		15	26.3992	6.6321	15.4393	14.0808	44.4728	182.259	13.7151	230	89.1596	36.7191	59.5301	290.176
		16	8.69959	11.1474	17.6839	15.5712	18.9813	92.9949	8.0217	236	73.6462	2.69133	35.513	2.76438
		17	9.69032	12.3907	14.5121	11.6242	19.3295	83.6598	15.0746	140	71.0856	42.3943	27.4772	7.89988
		18	21.4606	13.8102	20.9123	15.4125	22.2697	5.42054	22.5263	115	31.8129	50.3816	69.0963	25.8444
		19	43.2967	10.1578	18.6526	10.4703	21.643	11.6064	33.3088	144	14.599	52.5183	76.9228	79.244
		20	22.0658	13.7463	21.4535	15.262	22.0099	29.6562	61.9246	15	9.84148	46.9335	38.8589	81.5177
		21	16.0222	16.3808	21.8155	17.6947	23.7646	59.2445	77.8107	10	11.4267	62.5719	115.24	106.019
		22	11.4505	26.5929	22.7315	23.8805	22.9261	63.6328	95.1587	18	20.8043	47.9975	146.43	101.628
		23	10.9595	22.5098	19.7278	19.407	26.3079	88.8005	101.745	134	30.0031	47.67	184.945	125.708
		24	7.96097	18.0569	20.555	21.2378	24.7526	109.592	109.503	131	44.9273	46.9192	204.964	136.294
		25	8.71064	15.656	25.9701	19.4449	24.0197	123.165	112.439	133	54.3308	39.771	241.401	136.82
		26	6.94327	12.3383	21.5586	21.6855	22.6571	129.176	104.88	65	56.6492	37.8823	283.901	133.953
		27	6.97884	12.764	15.3059	22.5294	23.5389	148.099	108.469	52	57.9723	34.2089	347.76	133.793
		28	5.65422	16.2314	19.7303	23.2472	22.223	146.514	102.009	76	49.1866	29.879	362.242	130.929
		29	3.31709	15.173	21.6784	20.8818	28.6999	143.914	93.3556	10	39.0688	29.7903	337.848	106.598
		30	6.25364	11.247	26.0015	20.1694	23.3006	69.875	80.423	17	28.1294	60.1364	375.542	74.4342
		31	1.13129	10.645	18.7676	19.9868	35.2543	101.481	57.319	102	21.0823	32.2832	125.179	7.23911
		32	5.07193	9.04315	18.7563	19.6457	45.6194	127.44	36.5034	100	47.9078	37.4173	3.72935	6.24212
		33	10.7027	14.5302	19.9087	20.1129	60.9147	2.22902	18.9052	103	60.081	52.8735	19.2332	5.57488
		34	7.63584	17.3517	19.2577	18.7652	88.1863	17.0908	11.5667	53	12.8763	64.4174	30.3976	4.51703
		35	4.44335	32.9602	17.7962	16.9416	101.254	25.4731	24.9287	44	13.6413	2.57389	47.4059	44.0393
		36	3.07791	29.4766	16.0291	21.0752	95.2842	35.5879	48.4339	72	8.04095	0.173537	125.673	65.6986
		37	9.04578	36.5299	21.0756	34.1493	92.6438	62.7349	7.28255	16	9.55484	47.3596	157.602	90.8584
		38	10.9601	35.3593	18.3601	29.0545	88.8697	82.1495	74.1754	15	17.3399	61.7551	184.853	100.397
		39	8.18864	35.6118	16.4588	28.0375	79.3684	94.7201	101.937	18	29.4368	93.705	200.035	108.798
		40	9.59956	34.0044	17.0087	29.4543	74.1519	97.9369	108.269	42	27.8395	99.0745	209.372	112.403
		41	7.90959	36.3741	17.1496	32.2828	73.6845	105.239	133.297	41	45.8783	103.936	213.42	114.139
		42	8.65258	41.1447	21.177	28.1408	71.607	98.609	149.226	44	60.7294	106.658	209.679	108.805
		43	4.0192	39.587	15.9352	28.4915	55.5211	90.9243	121.142	20	76.3394	96.2816	204.473	114.767
		44	7.98825	28.9882	16.4162	21.4674	44.5744	81.4505	115.366	16	84.9357	92.7416	191.003	81.2897
		45	8.76947	22.6728	19.7756	28.8885	34.2455	54.6159	100.379	22	78.1962	90.298	171.377	34.1981
		46	7.06824	0.736692	20.8977	28.1324	6.6507	29.5728	73.3257	10	60.2465	98.6624	148.587	58.6575
		47	10.4718	7.75214	16.5104	23.7151	13.1244	22.306	51.0645	15	57.2056	96.6211	107.642	9.56141
		48	6.90436	18.2554	16.8623	29.0164	24.2611	5.4272	24.3826	17	44.8525	82.0548	62.8845	1.97352
		49	8.13386	24.3656	19.3637	24.0187	13.1432	11.7896	13.7947	17	37.8744	72.9346	32.8917	5.8367
		50	9.19585	32.24	19.009	26.0103	16.5468	20.3974	1.60978	18	25.8186	35.4336	54.9019	7.08035
		51	9.18816	54.135	18.3594	27.9227	12.1891	20.6886	6.39374	15	23.6443	23.6311	114.117	0.134236
		52	13.9883	67.0774	18.7924	20.3056	13.9591	22.6622	14.4804	15	22.2336	67.8063	127.313	4.56431
		53	8.85773	71.2987	15.0175	22.7651	9.15701	35.1053	41.3519	16	22.6329	104.661	138.796	7.99703
		54	9.47425	76.0232	17.1243	23.3917	10.2561	50.2068	96.1238	10	38.698	113.286	147.456	54.0638
		55	10.5275	73.0424	16.5945	24.2574	15.8868	57.4008	137.721	10	70.8976	137.488	150.394	72.1764
		56	11.3171	71.9711	15.5208	33.2864	13.4136	55.3726	171.654	10	103.552	127.28	143.221	66.6727
		57	11.3488	68.8971	31.3815	44.9044	15.7198	64.22	191.826	0	118.978	129.236	139.477	51.0228
		58	7.91052	46.207	39.2571	57.4921	15.9628	59.9474	215.886	0	130.851	117.607	132.778	20.5873
		59	8.20734	25.2536	37.704	59.1917	13.2332	52.2214	235.024	0	142.817	92.8756	109.909	4.4044
		60	10.9803	67.4351	51.6336	47.2395	11.3738	32.8225	229.069		136.1	55.6405	77.2605	6.18101
		61	8.86898	0.0743863	54.5338	32.8681	7.93892	36.1313	228.061		135.452	37.357	42.8359	2.26586
		62	9.33793	0.810353	76.4262	26.2093	2.19604	20.0559	196.875		121.589	145.277	29.8698	7.77082
		63	6.67191	15.7498	83.0928	21.0418	11.0941	17.2902	175.094		99.4936	136.849	21.7877	6.31476
		64	10.4116	31.9813	57.9918	19.9708	17.521	17.3814	137.888		72.2367	102.76	19.0674	28.1964
		65	8.3192	63.0071	52.616	18.7201	21.3581	18.2485	108.559		43.03	24.418	21.2971	65.8039
		66	9.54263	87.8692	68.2841	54.9589	16.9858	22.8308	70.855		32.0438	30.7629	43.2442	123.245
		67	9.63225	156.623	118.885	47.0272	31.0199	34.1789	30.7366		21.9827	28.4053	74.4994	77.9499
		68	10.6303	145.748	192.211	29.9034	37.238	40.3783	9.07691		10.0443	75.0836	39.6834	73.4707
		69	6.56645	151.579	207.729	10.1956	41.8978	41.799	36.6478		9.90148	133.738	31.3266	46.3665
		70	7.47033	144.866	218.111	5.6455	27.2816	42.7027	33.8036		18.1482	223.595	30.0893	6.48817
		71	21.1299	137.586	209.493	7.91744	30.5279	39.9437	244.318		62.7358	265.372	37.3979	8.12432
		72	7.9733	124.379	194.304	10.148	24.0347	34.7865	258.978		91.5666	308.157	49.7396	17.2659
		73	9.76777	93.0338	166.802	12.4705	16.1467	50.6499	269.194		125.891	285.401	60.9449	8.07404
		74	8.4513	88.6278	132.525	16.6037	31.8571	33.3285	257.958		180.49	246.543	85.1794	43.8889
		75	7.5069	44.4313	101.623	19.727		25.3523	242.836		217.099	206.226	120.13
		76	7.34668	27.187	97.6613	18.1078		22.728	211.912		263.498	161.179	86.2241
		77	7.5222	17.6691	99.9067	23.1732		47.6657	185.372		296.707	129.096	63.7907
		78	7.03471	0.745625	88.2458	22.6718		22.0281	143.019		316.051	62.6457	47.8911
		79	6.68214	0.239595	12.5313	23.7147		21.81	96.7548		320.095	326.974	41.0025
		80	7.19513	3.12734	16.3354	25.814		21.7568	45.5961		182.324	326.241	36.7065
		81	6.62689	37.7139	14.9526	24.4271		27.5715	12.2577		121.721		33.7569
		82	10.9238	74.181	19.221	20.4284		23.9703	1.76397		61.9466		32.9374
		83	14.373	105.874	15.6893	24.3439		20.6658	16.7267		34.5825		26.2431
		84	5.43109	133.816	15.9895	25.7086		21.2413	2.85949		6.60086		23.2027
		85	11.8091	152.367	15.6811	23.3015		22.8308	2.82276		3.72088
		86	6.55269	142.154	17.268			17.7322	9.31859		29.8182
		87	10.436	164.929	16.5877			15.9429			1.37017
		88	9.35689	149.397	16.4773			17.7201
		89	10.3393	144.26	15.0133			17.3795
		90	8.03497	133.712	15.2762			22.1038
		91	5.77549	109.173	11.7684			16.9705
		92		70.6254	18.4862			15.6055
		93		37.9769	14.3266			15.9974
		94		4.66147	13.1875			2.9076
		95			13.596

## Sheet: Figure 5C
Figure 5C
		Laser Measurement (nm)	EM measurement (nm)
		37	9.04578
		42	25.9232
		58	18.4862
		59	21.0418
		61	26.7947
		70	35.3466
		73	54.1917
		73	42
		74	45.8783
		75	54.257
		82	60.2375
		97	66.2383

## Sheet: Figrue 6
Figure 6
	Catalase							30S ribosome							EspB							EspB 14-mers					20S proteasomes					AcrB
	Figure 6B foam film vitrification		Figure 6C Vitrobot		Figure 6D Vitrobot with surfactant			Figure 6F foam film vitrification		Figure 6G Vitrobot		Figure 6H Vitrobot with surfactant			Figure 6J foam film vitrification		Figure 6K Vitrobot		Figure 6L Vitrobot with surfactant			Figure 6N foam film vitrification		Figure 6O Vitrobot with surfactant			Figure 6Q foam film vitrification		Figure 6R Vitrobot			Figure 6T foam film vitrification		Figure 6U Vitrobot with surfactant
	longitude	latitude	longitude	latitude	longitude	latitude		longitude	latitude	longitude	latitude	longitude	latitude		longitude	latitude	longitude	latitude	longitude	latitude		longitude	latitude	longitude	latitude		longitude	latitude	longitude	latitude		longitude	latitude	longitude	latitude
	3.59206	15.6077	57.3875	67.1289	94.9062	86.3439		1.50081	130.234	-125.37	88.2202	-172.911	28.9035		6.54315	55.8789	0.497077	12.022	20.8888	13.1311		75.0474	87.266	85.6372	60.3756		15.8345	64.2286	-25.0161	83.1003		-9.76477	126.837	26.2039	140.148
	70.5134	41.9297	98.066	85.2751	92.0486	84.0015		13.1495	42.2446	154.112	41.2894	54.0266	36.0532		-2.27336	51.0638	7.82942	9.4556	0.519932	14.5485		65.6289	18.4608	86.216	29.9698		14.1172	37.3984	79.6291	51.5349		56.3243	73.9993	-3.94228	61.4692
	36.3078	28.2268	157.855	68.9681	90.6654	85.2268		-39.4772	127.099	-115.35	91.3511	80.2023	137.483		-12.4366	114.705	-7.93811	11.6579	-8.53823	14.5555		111.828	73.5791	93.4419	23.1594		-36.8953	51.895	79.0192	82.0945		-39.295	99.3242	1.74819	61.4695
	119.53	68.5144	15.088	77.6119	86.4249	84.1075		-76.2334	94.8718	-117.637	85.8272	46.1837	72.8834		6.40359	153.571	9.31822	171.897	-18.4279	13.8484		75.5386	50.5031	73.6616	56.9586		7.57384	93.2919	88.9654	119.831		-43.4951	63.7538	-22.0508	107.04
	64.9857	56.937	96.3222	83.1638	84.8543	75.6371		-7.34248	132.202	-108.67	91.0506	-62.2531	25.3486		-16.3719	58.3676	-9.93468	9.09017	-8.90182	13.8188		77.4355	58.3969	102.314	37.5017		-30.9212	73.5161	84.3394	100.67		25.7515	99.6321	-6.6642	116.033
	65.4149	76.2267	111.394	90.1398	94.7679	79.1216		177.785	140.861	-103.922	97.1853	165.172	149.036		5.28704	31.5866	8.97096	8.35672	10.1961	109.91		112.385	33.8154	103.644	69.1677		-41.292	73.9816	-76.3669	96.1629		-49.858	122.47	-37.9255	140.257
	127.301	77.8477	62.2219	82.0436	96.3798	89.9002		105.575	35.9379	-113.063	95.6866	-97.2067	39.4241		-22.6749	35.424	-24.8693	11.6915	-20.7279	8.71138		66.6187	31.7661	109.645	37.0679		-75.9406	37.5858	43.3564	90.7021		-14.6728	51.7399	42.7065	75.8487
	49.8391	24.4402	96.2946	87.357	90.5255	77.9836		108.172	62.2627	-120.795	104.179	-151.363	110.154		-5.52971	150.181	16.928	12.0408	-24.838	4.33181		107.034	46.6478	74.7284	29.2909		-21.5445	175.803	10.4779	76.4338		14.4933	64.0964	-42.1174	73.3372
	124.007	46.4752	83.6308	88.4684	93.3377	77.9306		-82.4226	34.9396	6.29079	76.8864	-61.5341	116.257		9.13521	8.52931	21.7895	6.54946	4.43084	16.0282		113.866	33.8198	78.69	70.2906		-87.5901	31.4601	10.8233	65.0242		-47.728	89.7299	55.1575	89.307
	3.58193	67.5415	4.16932	86.9374	92.0486	84.0015		-174.29	94.6858	13.4977	85.2014	-110.933	45.55		19.7202	141.017	-9.72724	174.459	-14.3385	13.0963		98.3669	55.7985	106.458	69.1492		-33.6424	24.8711	-81.6091	83.5913		-0.52295	27.3455	-9.64383	58.7607
	59.7358	22.5441	101.073	58.686	97.7185	86.2911		105.42	119.211	-120.972	101.273	-45.882	102.483		18.154	69.6533	20.5914	6.91262	-3.89845	15.2873		94.922	83.8873	92.6915	63.0393		5.01061	8.23801	21.7529	109.447		-39.9973	97.5139	-4.18442	40.6079
	9.55222	71.6843	171.897	56.1447	84.9963	82.9326		32.0368	78.3121	-114.297	84.1786	42.6936	140.199		11.098	84.3714	-5.11252	11.6558	23.7274	11.6745		108.682	68.5177	98.7795	77.3072		75.9522	86.269	-21.1658	100.183		54.2344	105.429	29.4752	118.925
	69.3384	47.8647	178.543	88.8847	99.1918	89.8475		136.35	62.0994	-112.354	115.952	-60.1962	121.714		-15.28	84.6748	16.928	12.0408	14.4592	10.1608		100.24	34.7337	75.4937	41.9577		-77.5056	99.5957	-87.7926	95.9844		-12.9172	56.531	-46.9648	120.518
	81.4154	36.4596	85.3906	88.1814	94.8148	81.5426		-171.778	141.638	-120.449	87.0241	91.9372	81.5991		-5.08795	66.4288	-9.17853	174.092	-15.4875	7.22362		90.5768	69.5787	74.6756	52.9358		0.894063	73.6728	87.7767	32.7966		6.76236	71.2025	41.3955	69.6052
	161.781	82.0166	113.853	90.4532	93.5678	89.9531		-170.804	117.901	32.4771	114.608	88.0689	110.774		-5.33252	141.777	-23.8729	17.9582	18.6177	14.5942		101.98	75.7156	106.836	41.747		57.147	114.628	-45.8649	31.5599		-32.0965	32.6362	-38.1016	58.9948
	179.576	58.7492	85.3906	88.1814	94.8608	83.9485		-178.614	152.301	-104.459	69.7402	-25.594	125.552		15.6633	90.054	16.1005	8.73476	15.8684	13.108		67.9128	27.4217	100.202	20.5075		-84.7938	142.995	-47.413	121.486		-5.53774	54.7232	-3.94228	61.4692
	16.9143	62.2494	3.81865	84.8438	77.8057	74.5317		55.4296	57.7833	-4.25707	70.3516	58.9499	26.8963		20.7619	36.9608	-19.3354	175.575	10.84	13.0908		101.564	49.023	85.5363	38.7756		23.7502	40.6941	82.9245	97.3493		-36.4997	130.654	7.24523	116.041
	15.8768	75.4177	149.598	41.4033	92.0941	86.3969		-121.592	96.6706	-116.93	96.2878	-44.7615	41.5425		19.6981	30.462	-6.74345	166.019	25.3494	18.3286		74.0202	10.3786	81.3594	54.0067		-8.07088	97.3387	-85.82	80.5674		19.0716	101.76	-26.3269	98.46
	43.5792	59.4621	63.5894	88.6408	93.5227	87.5655		145.295	92.6618	-116.756	92.8446	-42.1857	151.681		-15.7719	33.8817	-11.9946	172.632	-24.3354	16.0918		104.422	81.2085	88.7047	18.36		-43.2262	81.1673	75.8275	71.3538		50.7223	111.729	45.0778	145.019
	155.093	78.6976	173.974	87.3897	93.3852	80.3607		-76.3153	13.2719	-112.89	88.9628	-162.482	26.6651		11.7797	107.334	18.2653	9.47302	-19.3643	13.1156		98.5583	26.204	101.263	12.0037		15.3891	142.423	6.62205	107.257		-26.3952	169.424	-9.82054	133.756
	16.5813	77.2613	156.053	86.4632	91.9555	79.1746		46.6116	50.8223	-126.601	88.9668	9.91976	144.999		-6.841	140.228	-20.7873	9.11017	23.7274	11.6745		81.368	89.6743	87.3015	39.1512		-4.94463	134.011	-78.0635	71.9765		-23.118	87.3521	42.5561	85.5123
	52.5105	3.4149	105.784	87.7169	96.3798	89.9002		102.306	77.2824	-117.108	88.9641	128.347	32.1895		-13.1253	138.675	11.2433	14.9763	12.6534	16.0471		74.9376	67.4442	87.947	13.5656		-59.0429	55.9553	23.9116	38.6827		2.54486	76.7941	-59.3163	128.027
	52.1771	23.313	96.9782	90.3467	94.8608	83.9485		134.99	70.567	-121.853	92.6967	-125.399	23.1585		-19.2591	145.251	-14.7529	174.101	21.7472	18.3074		107.681	55.2847	84.3553	21.3585		47.1969	22.629	-67.2011	85.7245		58.3371	139.335	54.1418	68.5427
	138.191	72.5728	96.3064	85.563	97.5808	79.0688		109.005	127.044	-120.796	101.425	56.7821	155.325		-7.8356	168.767	-1.3311	35.6143	-14.3385	13.0963		111.46	78.8054	98.3103	16.8151		-10.5027	160.358	87.9848	82.5238		-47.0226	85.5479	-30.5717	94.8874
	155.437	74.0941	96.2907	87.9544	96.2897	85.1208		27.8233	78.3264	-119.222	75.6858	-61.3533	132.925		-14.5411	36.9518	-8.26253	173.359	-24.5678	7.26338		87.7117	84.9134	72.5119	33.0994		54.5109	119.489	-73.0414	102.067		-55.1077	84.6447	-25.4444	48.6273
	115.285	62.6306	67.8377	83.8808	96.2897	85.1208		-27.7213	145.457	-118.522	66.2027	102.887	58.4686		1.60321	74.96	-19.3354	175.575	-9.56084	4.27833		100.408	72.764	98.3607	68.2426		-31.0983	92.6932	-89.1921	93.2861		-32.6126	94.217	54.6819	113.927
	99.8933	83.9852	130.423	81.257	92.0486	84.0015		45.4404	90.2795	-175.643	107.289	2.0349	88.278		10.0403	7.79702	-9.12498	170.063	-11.5063	10.1465		115.468	90.0804	88.972	20.9552		-71.6276	157.937	-72.8358	89.8931		-48.4101	56.1593	32.3769	110.983
	0.071765	60.8983	62.037	57.3819	90.7107	87.6185		127.576	125.08	123.524	127.179	107.728	109.277		-16.9384	175.004	-13.2215	173.366	12.422	11.6237		78.5975	76.7158	67.1996	18.5028		-46.2175	112.03	-73.3213	73.0833		38.3	37.2313	21.6029	66.8206
	128.77	44.0839	74.1329	89.3025	42.6945	71.3354		154.161	116.59	59.3778	84.4611	-139.833	68.743		-9.62084	19.9553	-16.7187	174.837	-23.1812	13.8711		89.2508	44.8063	74.0641	62.8294		-54.3082	46.1999	52.9706	38.6377		37.0008	95.4131	-56.8813	113.921
	169.518	80.8029	82.256	83.6722	87.7139	78.0366		-82.7251	144.39	-109.898	101.117	-178.662	51.4122		-5.33252	141.777	-13.5575	160.489	20.9929	7.25366		78.2809	36.7752	98.7808	32.9225		-13.4154	169.577	-74.573	81.5017		25.039	70.567	33.0652	58.9629
	40.1052	71.9523	58.0478	74.0885	93.5227	87.5655		8.02962	135.781	-110.076	94.3376	-102.094	9.34432		-18.4474	83.1789	-16.048	5.43603	18.0812	11.6455		90.7034	83.8736	86.8806	85.2436		39.9143	56.4958	-82.8291	79.5144		56.6712	67.3536	-6.7677	69.282
	102.793	27.2565	83.9922	86.9774	93.5678	89.9531		9.92354	82.9086	-113.769	86.4243	-95.4391	68.5457		-19.5241	69.3364	-5.72444	10.187	0.228715	16.7643		90.4202	64.5541	105.601	21.9597		69.6915	44.416	83.423	85.8354		6.4113	75.8724	-50.3046	90.373
	75.624	80.7617	98.0465	88.2644	96.1504	77.8776		-6.93445	80.4956	-110.081	76.9117	-21.6983	4.26273		-13.9001	61.4614	22.6342	155.302	25.8988	13.1599		108.99	81.8262	83.6731	78.9345		-89.2871	125.502	27.4945	140.22		-8.70203	67.3721	-48.8796	91.5441
	110.424	79.1199	163.782	87.676	100.441	81.4372		-50.2829	107.834	-104.624	101.725	128.541	83.6116		-2.61671	95.4252	19.2859	17.2081	7.97489	10.1422		78.3732	44.969	100.481	41.3979		14.6039	60.0074	-70.4756	61.0763		-46.6655	75.5514	40.4457	157.015
	38.6955	30.8664	91.3533	90.3098	96.3349	87.5126		61.1311	28.2476	-73.5088	107.108	-13.0768	135.641		16.4812	32.357	17.6513	8.00486	-21.5888	11.654		82.0822	15.0018	78.9682	39.9843		-9.26245	137.365	87.7792	71.3241		-55.1283	116.634	-40.9966	56.2361
	64.6184	53.6676	159.215	86.77	99.1023	85.0681		-175.716	130.225	-122.208	83.7308	157.341	71.8053		-13.1069	141.395	18.794	162.353	20.8888	13.1311		87.65	33.1646	103.143	26.4631		87.7261	62.7207	9.44837	129.016		35.6021	112.059	48.7118	57.8011
	127.689	90.1697	99.1108	86.7777	94.8608	83.9485		-158.522	111.013	110.007	73.5161	-159.131	122.885		-1.04993	30.8261	18.0805	11.3083	23.7274	11.6745		67.8923	70.6176	76.2421	71.885		-46.7401	65.8723	19.9667	78.8729		59.2854	23.2048	-38.4994	126.176
	134.941	48.8365	84.7727	75.4903	87.8078	82.8797		-143.983	73.0322	-118.692	82.2264	54.5609	69.0096		11.7563	126.92	25.0746	14.6396	20.8414	19.0443		109.577	64.1182	75.4191	46.2951		35.1721	97.9395	-34.3788	115.402		-53.8659	148.185	-26.0394	124.55
	56.1957	54.4328	112.874	78.1239	83.2642	66.8248		-177.453	96.7854	-105.331	90.6018	139.723	73.7825		9.04959	153.948	10.0593	178.485	6.63414	19.7361		98.7009	59.6833	111.272	14.1472		45.8707	28.8155	24.5048	54.9954		53.1692	88.2345	0.312836	80.3624
	4.28852	83.6314	96.6481	87.0605	92.0941	86.3969		-158.511	107.214	-105.859	88.3637	41.1924	138.649		5.12137	78.6361	-7.52834	172.626	-24.4495	10.1987		98.7988	80.8885	102.469	30.9965		-0.86382	131.419	12.7831	155.463		16.9685	126.836	-40.1623	111.052
	122.715	73.8622	95.949	86.4581	101.778	77.7725		-32.995	99.622	-110.25	99.2981	68.8212	153.703		-24.7908	30.8488	-16.7187	174.837	-7.91083	16.0309		97.5398	89.7265	87.238	47.8099		-40.0634	95.835	2.39603	68.6021		-21.2291	152.736	10.2549	66.7481
	20.8134	89.8996	86.1294	82.7961	96.2897	85.1208		-88.3888	120.701	-119.573	77.832	173.659	126.508		-6.85013	64.7945	12.932	13.1368	-7.91083	16.0309		80.4762	48.1593	78.6523	27.7565		41.7407	43.8275	-87.0812	92.6937		-33.318	99.6293	-30.6745	85.3254
	165.514	30.1176	93.4823	87.3386	94.8608	83.9485		-127.734	123.266	-178.456	102.961	-68.3192	23.0412		-6.64604	150.182	-7.68855	7.2552	-17.5855	14.5823		72.9071	11.6605	106.3	51.2099		-24.6593	137.364	30.0181	141.381		-35.9875	28.0903	-3.91684	83.9686
	72.8076	79.5599	115.991	85.6866	92.1392	88.7861		85.8138	20.9771	-19.0207	103.998	-47.7986	80.2414		13.6648	43.9693	-19.3354	175.575	-7.91083	16.0309		98.2661	82.5456	78.9703	28.5079		-32.156	128.307	67.8367	34.9467		-23.6022	158.346	-30.1308	138.609
	66.457	46.2804	67.8679	79.0531	86.4249	84.1075		123.115	86.5017	69.574	82.0601	112.659	167.315		-1.90866	128.811	-23.2262	170.459	14.4592	10.1608		98.1348	31.4861	96.875	58.9159		46.2001	137.167	-71.5209	58.3069		-6.24297	80.1451	28.3995	92.495
	56.316	36.1608	43.3951	51.8056	90.7107	87.6185		-39.6519	47.2937	-111.484	86.2741	-52.1342	36.8272		-12.4692	81.6676	-9.80631	167.126	-16.1311	16.0534		90.5421	79.499	101.847	64.3088		46.7466	18.9133	-31.2038	13.8617		-15.0315	82.86	28.53	80.5268
	163.865	59.797	2.76347	84.5438	84.9029	78.0895		-68.5707	56.2725	-117.111	79.9603	-77.5501	101.552		-5.76611	122.544	-8.45477	6.52344	18.9725	17.5523		106.919	70.4249	91.0311	75.5178		-33.3843	103.715	89.9294	86.8656		52.0421	136.204	-1.09822	79.1534
	53.4673	76.2645	95.6073	84.9595	100.62	91.0148		158.903	153.456	134.439	146.841	10.4807	94.2398		5.72399	172.066	20.8985	9.84643	19.6934	13.8619		85.6456	72.0903	71.1221	22.1909		-18.4276	18.3597	-75.5258	150.659		37.6904	66.7154	-28.0666	65.5629
	110.511	28.359	84.3457	86.6809	177.94	86.5326		-112.924	113.813	-60.4953	124.4	-50.8788	109.255		-9.62417	120.788	-18.5994	8.37162	23.7274	11.6745		106.871	84.8249	109.536	58.1329		46.959	47.7948	33.8759	99.1094		-18.8958	72.7699	-39.9185	124.711
	131.511	74.1465	80.8418	84.8626	100.441	81.4372		38.6338	39.442	-110.431	82.3744	164.31	51.4389		-22.6568	164.369	-19.1246	171.914	-20.7279	8.71138		115.415	15.4759	108.234	71.3557		-6.8404	97.4892	0.113153	61.1729		52.1189	95.7051	-44.8643	78.2849
	175.839	50.3382	90.3481	82.8239	89.1436	79.2277		162.1	133.826	-116.932	90.6054	101.739	77.8466		-6.22141	38.1042	-11.9946	172.632	-3.23241	21.9627		92.1514	26.9344	90.6816	32.5964		89.1343	75.5226	45.1818	123.971		-41.8386	33.0128	41.1307	86.6865
	86.1332	14.3044	69.4627	37.0668	96.2441	82.7207		-97.5872	139.649	-109.376	81.7715	-96.6672	56.4024		-11.0511	94.83	-5.99943	170.426	20.9276	10.189		88.3304	59.8226	109.384	28.3039		-15.9178	168.108	80.3086	105.429		42.5977	20.6085	-16.4117	114.736
	157.731	22.6147	98.7612	86.4765	100.62	91.0148		-111.77	147.252	-119.394	89.114	51.9494	37.6117		-8.91881	125.068	17.6513	8.00486	25.8988	13.1599		69.4425	80.6438	85.7267	20.6057		4.76144	103.87	-86.4077	104.178		-31.9048	82.2531	-17.7937	116.079
	70.9476	55.1157	99.1225	84.9824	123.037	85.844		-51.3366	50.7935	-115.703	85.677	-2.38521	153.362		23.8325	7.44815	-15.9578	9.83326	20.8619	16.0821		109.862	84.0844	79.4011	9.2132		13.9035	131.818	61.3513	117.686		-30.9671	47.4263	-51.9889	39.4951
	107.647	89.3398	93.8516	84.6483	100.62	91.0148		-33.6845	96.0069	-108.492	97.4876	-29.1276	38.5472		-13.0179	25.1785	22.8269	166.788	23.7274	11.6745		100.466	57.9442	91.9951	23.5425		16.8905	97.0377	-87.5961	87.767		35.5858	75.5568	-59.157	143.689
	43.227	59.1153	93.8279	88.2368	73.7536	83.1401		-124.576	122.927	-110.78	91.0512	5.50257	49.6493		-5.7732	109.218	-17.1854	17.2013	24.7219	8.74126		74.1817	21.2701	82.9786	80.1532		11.67	132.817	-40.9205	128.983		-17.4997	114.993	4.58595	64.1296
	82.2291	62.7496	81.541	85.4661	87.6652	75.5843		-111.09	102.797	104.909	74.9101	33.6741	89.9618		18.441	152.832	0.933803	9.08466	-14.3385	13.0963		82.9486	90.127	108.141	59.5352		-30.218	72.5802	-9.31266	153.215		-18.9018	97.5215	-55.9703	88.0825
	51.8204	35.4064	93.5302	80.1286	83.5678	81.7543		13.7779	77.1369	166.252	76.9236	-52.0896	145.515		-13.2444	35.4114	0.933803	9.08466	17.1797	8.70322		81.4569	22.0374	108.396	49.6502		27.5664	42.4531	86.9423	87.3213		-28.0347	73.3912	25.1542	129.109
	60.7716	56.9509	7.33627	84.8462	94.8148	81.5426		122.284	66.1472	-113.065	91.2012	159.317	47.5688		-9.73611	38.1063	23.9012	11.3237	-7.63829	16.7698		95.8374	73.0616	71.4332	88.3359		-22.8366	95.2365	3.45688	115.262		-16.308	31.5002	54.3302	127.982
	166.357	85.9123	99.8374	83.1866	84.8543	75.6371		-157.651	52.464	-117.285	87.9193	77.7713	155.853		-16.3317	87.3677	-11.9157	175.559	-16.1311	16.0534		85.7854	82.6558	111.485	42.1086		73.4889	68.4599	58.3295	105.016		-43.5056	82.5489	-42.7582	121.863
	170.551	51.4905	64.0909	41.3041	99.1023	85.0681		171.587	145.482	-112.715	86.424	-123.025	80.0359		22.2856	18.1175	4.47927	158.252	-20.7279	8.71138		73.8973	63.5056	81.661	15.0822		87.728	75.2144	-68.4909	110.158		-14.6891	126.094	-13.5556	125.946
	127.173	9.01805	96.656	85.8645	90.4262	73.0515		82.3888	95.1349	-112.372	61.0357	160.133	65.4065		4.53202	163.612	-11.0752	175.192	9.60778	8.67802		83.7004	75.3485	103.136	40.5996		57.6668	54.1348	-17.6019	156.394		31.3688	78.0113	-32.239	71.9673
	25.3161	53.0226	84.3222	90.2636	83.6586	86.5557		-78.5567	28.5064	-84.2325	103.553	136.025	151.473		-1.66729	165.823	16.8421	8.36966	16.76	16.0626		112.219	62.2862	89.3226	46.5992		-38.1953	17.0638	-66.2214	116.169		17.0754	30.3625	-55.2625	132.679
	95.0499	45.3838	45.4251	65.1125	97.7185	86.2911		22.1745	36.7949	-128.537	79.2049	64.5588	84.9135		-18.7252	33.8855	-20.337	174.114	-28.2611	8.75246		98.7395	27.5197	82.9089	25.8494		85.4506	126.982	-71.9385	82.2617		48.6195	141.671	1.68495	113.373
	147.226	34.7145	130.181	61.9532	90.5255	77.9836		-16.6067	37.5763	-105.501	106.184	-12.0094	83.4692		-1.03721	31.5855	-19.1246	171.914	14.9372	13.8412		75.9344	84.7259	104.784	25.7017		-28.816	129.651	-58.4315	94.4065		11.6785	49.0268	20.2936	141.639
	74.5495	31.1367	96.3064	85.563	90.4262	73.0515		11.9373	37.5857	57.0932	82.5081	179.173	46.7242		-16.725	58.0178	15.4184	9.10013	-3.34324	20.4733		66.541	55.8779	84.5675	6.24376		-77.676	60.8594	-65.6395	94.5401		-1.06055	135.826	37.5803	130.839
	26.5205	45.988	6.64241	73.291	94.9513	88.7331		-31.832	46.1328	-128.532	98.0958	-177.955	57.9459		-13.7522	26.3045	-18.5994	8.37162	20.9276	10.189		88.5891	85.3655	68.4857	30.0873		88.9571	65.8673	40.6388	49.6859		28.5332	170.157	31.3506	80.5587
	164.585	72.2135	85.3985	86.9867	93.4317	82.7736		-78.8852	32.672	-18.1427	95.9612	-92.553	63.3506		21.2784	96.0429	13.3278	12.7694	10.84	13.0908		69.2836	75.3032	112.121	10.4636		-34.965	86.1239	80.822	100.072		-15.7381	100.848	46.3932	108.63
	6.04265	76.0409	125.505	81.2316	94.8148	81.5426		-172.552	114.89	-102.689	106.184	-141.245	68.7327		-1.91607	78.635	17.6513	8.00486	-15.4875	7.22362		65.4085	77.4405	73.228	21.061		85.9692	68.2978	-77.5232	159.64		51.3835	31.4861	-48.8774	33.2714
	159.63	55.5731	120.884	90.4941	94.9513	88.7331		40.2822	29.8682	75.9069	68.4531	-20.9102	44.0471		23.8325	7.44815	17.6984	175.573	-21.5888	11.654		103.36	18.21	65.2936	4.1711		1.4214	78.4402	70.3185	116.826		56.3364	93.3078	32.8388	74.484
	50.189	40.8229	23.174	81.5703	96.2441	82.7207		84.42	83.7618	52.5252	73.6537	111.069	40.8411		7.93092	87.0617	20.8985	9.84643	-24.3354	16.0918		67.5749	61.1285	76.4972	25.8923		-66.6036	71.7931	-6.51763	136.715		10.2746	55.8126	49.036	116.483
	173.727	56.2798	96.2829	89.1484	99.1918	89.8475		37.0612	104.179	-115.705	80.2628	-48.7338	106.148		-11.2933	147.531	7.50559	9.82217	-14.3385	13.0963		76.2181	55.3656	69.5558	70.3503		57.6699	76.2957	85.5602	96.8916		-2.37742	115.325	29.2756	130.735
	168.093	60.48	89.2755	85.5168	93.3852	80.3607		-97.0127	54.2627	171.703	52.0971	148.447	114.061		-12.7387	148.672	-16.7187	174.837	3.94	162.282		112.602	54.5699	84.5478	38.0083		57.669	69.102	-62.9948	91.1098		35.2459	102.364	-1.09879	88.7475
	67.1877	46.2779	91.369	87.9221	94.9062	86.3439		-32.0341	121.722	-116.228	95.0881	150.307	46.8145		-1.91615	78.0262	18.2653	9.47302	18.9725	17.5523		113.239	72.0208	86.8259	77.3883		-30.7481	111.709	11.493	170.445		23.9436	29.9823	-51.937	77.1799
	81.6099	83.452	82.2363	86.6671	89.2366	84.0546		-53.0351	96.8154	-83.5263	112.022	155.333	92.9813		-14.6238	169.507	19.8747	23.1537	18.6177	14.5942		73.5332	66.7923	95.0557	52.7984		8.10124	95.8367	10.4704	62.0199		-13.6216	63.4309	14.9365	42.2241
	132.929	77.8318	93.8516	84.6483	92.0486	84.0015		-42.8272	95.3681	-116.929	101.119	55.5165	37.5783		10.0585	66.1066	-2.0287	14.2305	20.8888	13.1311		115.272	41.3519	68.2676	88.0575		-78.2116	119.315	-88.312	92.84		46.5071	118.321	-1.10071	118.747
	16.9336	78.1779	8.05404	70.7876	93.4775	85.1738		-96.5914	89.9519	-107.439	92.095	82.6925	127.264		15.0164	49.9163	-4.43723	13.8629	-0.05824	19.7292		114.936	21.0272	86.1817	85.847		-73.9916	111.705	-84.0925	92.5519		-44.9022	65.7334	-52.7144	112.541
	80.1857	78.6216	83.2695	89.9583	90.7107	87.6185		-138.262	20.6504	-117.636	87.9194	132.504	23.8545		10.9526	12.937	15.4184	9.10013	-11.5063	10.1465		113.169	36.3087	78.8294	90.3766		64.5289	106.027	67.7767	84.8254		-47.7435	41.1055	19.9901	90.0263
	29.1946	61.2134	91.0633	81.02	86.4703	86.5029		-64.2446	89.5726	-78.42	131.209	121.799	50.2023		-2.25907	128.428	2.89399	13.1262	12.422	11.6237		98.622	26.0166	66.0874	20.3637		-8.42323	129.652	90.2641	80.2542		51.0316	48.2162	-4.39633	35.9474
	117.166	45.7023	106.822	90.4099	86.2347	74.3746		-170.433	13.1637	-113.943	92.545	-9.87972	73.0721		5.0958	131.158	-20.7559	5.81225	-15.4875	7.22362		89.7705	52.6433	69.7541	52.2149		89.4828	56.49	38.8648	131.524		48.5835	62.412	-26.6941	61.588
	7.263	31.6697	61.9993	62.2088	103.344	86.1864		63.2513	161.09	77.3157	62.2114	-118.053	75.8172		2.77179	154.694	19.663	12.0472	12.422	11.6237		66.4532	80.786	114.618	9.34678		-0.16483	133.016	23.1104	62.0107		28.5106	148.957	5.90433	99.5642
	158.282	35.4628	18.2491	80.9554	96.3349	87.5126		135.727	167.271	-110.957	84.927	-160.462	23.6724		1.08964	31.2056	-13.1994	12.0322	-12.8296	165.249		64.1546	85.1394	105.856	23.8231		5.11281	87.0221	-68.0508	37.0588		20.1291	111.422	8.80884	73.0527
	176.194	54.4702	111.401	88.9461	99.1918	89.8475		14.1933	141.252	-48.5502	103.082	54.0508	167.958		-15.835	157.318	10.4359	10.1926	-24.3354	16.0918		112.667	86.4887	107.673	48.0727		-13.8713	83.4278	-85.1419	90.4595		18.0208	117.32	42.7882	70.8874
	13.7535	59.8604	95.6033	85.5584	82.0441	75.6897		154.568	31.1032	-12.8715	67.9573	-35.0123	144.115		-12.8363	67.0823	4.34731	9.45276	20.8888	13.1311		72.3089	64.991	110.544	16.3653		-46.4841	134.801	-20.6098	136.904		-35.4376	120.034	11.4696	106.988
	16.2277	75.1085	112.565	71.6222	86.5153	88.8921		-145.032	160.211	-144.176	101.888	-127.748	60.2715		-12.78	22.9351	21.4957	173.388	-18.9878	5.77087		104.168	42.8844	113.749	56.6917		-72.2281	68.6204	81.486	84.4925		48.1324	37.9984	31.6665	57.5579
	48.8797	69.716	50.9602	83.1848	86.5153	88.8921		-136.476	120.057	-119.045	78.594	-143.757	37.4268		17.0542	101.477	20.5914	6.91262	-5.64459	171.84		74.6288	41.4188	99.8578	80.6441		12.847	81.6219	-88.54	112.35		36.2835	64.7514	-5.36223	62.8062
	19.0531	87.8122	98.0699	84.6759	92.1392	88.7861		-63.6209	102.198	-98.6508	90.8981	-146.037	51.5206		-13.512	93.9341	19.2719	172.649	20.9929	7.25366		85.8738	58.7735	72.482	87.4332		-38.1098	35.2813	14.3681	115.258		-18.5486	90.6368	-31.8479	105.881
	162.133	82.3173	85.7284	90.2728	87.8535	85.2798		-63.2103	92.8627	-119.04	95.9883	58.6333	145.465		-13.8694	88.2607	21.5738	167.52	-21.5888	11.654		83.5252	75.1937	92.8346	30.6822		-7.95262	141.07	-74.2618	97.9722		-32.6098	87.05	3.11499	92.3344
	49.5018	35.0297	85.4063	85.7907	101.915	85.0158		14.8725	100.886	-56.9861	107.104	145.636	112.773		0.15732	24.7977	8.47607	171.163	24.7219	8.74126		107.779	28.4898	102.615	72.647		16.262	33.3701	-28.9918	32.1558		18.7112	66.0705	32.2124	121.755
	163.507	55.9287	175.382	83.1952	89.1905	81.6486		-41.3144	39.4265	-126.6	92.25	-168.827	91.1358		2.12802	135.135	-14.2994	13.5058	23.7274	11.6745		93.2665	37.0162	68.0973	63.2031		-26.3253	147.406	-87.4055	81.9221		43.3314	99.6248	-23.7498	71.8844
	143.345	15.5957	77.0408	74.8228	87.8535	85.2798		165.337	155.314	-174.94	103.574	114.193	120.428		-15.2849	80.463	-25.0894	10.2229	-15.0888	12.3626		106.42	17.8496	99.2677	26.8646		85.2665	70.8456	-87.7677	86.1229		28.5592	85.2569	22.3876	129.083
	110.441	83.9477	84.0001	85.7814	96.3349	87.5126		-112.832	100.651	-123.786	97.9438	-15.5223	84.0601		15.2708	32.7365	-19.1246	171.914	18.6177	14.5942		102.963	27.5331	107.077	17.8666		-20.5518	103.255	87.6416	85.8248		5.30325	41.9008	48.539	65.8699
	59.0381	62.1562	85.3985	86.9867	96.3349	87.5126		-52.7608	110.026	-102.869	93.2886	-60.0763	112.351		-16.1598	30.8357	11.0579	6.89378	20.9276	10.189		71.8823	87.5548	106.583	22.6986		-55.8847	102.793	81.6444	77.6913		-6.24626	118.333	-19.4588	78.003
	109.53	10.5423	105.822	81.7195	87.8535	85.2798		-146.887	168.321	-102.521	81.3168	-28.3926	121.274		10.0611	63.4731	-20.2049	85.4148	18.0812	11.6455		115.477	87.0949	101.535	43.7451		8.45245	77.8302	-7.08971	77.0485		-43.5077	86.7462	42.6676	78.2895
	94.1345	53.5617	95.2263	89.44	0.755904	88.6929		-145.042	131.885	-24.9978	97.0133	-43.3664	149.402		-25.5135	28.5802	19.8746	13.5195	-5.57587	8.6678		89.2227	40.2953	96.661	76.0951		-0.68794	94.0395	-53.9698	63.8078		41.581	113.675	-25.3986	51.6864
	93.6913	43.4149	96.2946	87.357	168.051	78.1398		15.0944	138.915	-110.074	98.5429	140.247	54.5378		-1.2098	111.449	-4.85889	159.366	14.9372	13.8412		107.165	52.8862	78.479	41.1563		18.1217	113.325	9.06089	52.7863		-56.1912	126.077	5.99396	68.015
	20.7975	77.868	59.7795	78.7013	125.128	19.9535		-22.0782	96.9452	-117.637	83.7295	149.617	77.4044		-18.5943	13.6811	19.8746	13.5195	0.228715	16.7643		72.7481	30.4566	72.9179	18.8364		36.7494	48.1958	-30.4292	37.9014		-50.5297	71.5024	33.6654	137.119
	86.7263	49.3923	115.298	83.884	168.051	78.1398		-5.17593	76.5318	-26.5783	106.629	158.412	30.4627		23.119	54.0813	17.6984	175.573	-24.5678	7.26338		89.8207	11.7144	82.9435	21.7401		-54.8283	87.7657	-61.544	71.7014		55.3204	148.944	34.3408	141.789
	177.381	38.5329	63.9822	81.7527	110.267	80.0491		-77.703	103.944	103.158	55.4137	160.39	122.885		6.83016	168.767	21.8356	5.08498	-0.31547	23.4554		68.6357	59.7603	106.83	28.6976		28.3149	73.3606	87.4189	132.017		-37.186	100.537	10.9529	155.221
	58.7722	86.8259	98.3844	90.3559	146.432	39.4044		139.269	81.6179	-115.355	73.2063	61.9893	150.759		11.6406	25.9276	-14.7529	174.101	15.3572	5.76346		87.7841	64.3802	72.366	70.3322		50.2268	147.975	-40.9441	34.6179		57.0373	89.7246	1.7444	64.1248
	98.462	77.3339	97.7164	84.9733	89.2821	86.45		105.923	48.4818	-112.717	78.5921	123.97	117.589		11.7764	110.494	17.4862	11.6745	23.1291	14.6177		96.7204	45.226	100.202	20.5075		52.3745	142.421	56.2143	155.216		14.1454	81.9569	55.7724	158.766
	117.824	83.6226	139.547	83.7088	66.7916	86.8608		134.94	62.1062	-46.4424	97.0174	130.124	25.3731		20.2612	72.8042	10.0593	178.485	18.1412	18.2893		113.953	45.8741	71.5417	55.5347		-54.6545	105.718	73.8867	21.1749		-34.726	103.283	46.438	106.117
	69.2656	72.1794	82.2481	84.8718	10.6048	92.2598		-108.949	97.9531	78.0472	43.0311	-63.9967	84.3056		-19.5721	149.438	-18.3346	171.546	-17.9868	10.1678		82.1571	64.6925	76.8218	28.8995		29.0303	143.386	-42.086	150.352		37.9085	133.042	36.3076	36.1985
	56.1692	49.1037	101.919	87.3935	52.554	74.9578		-69.2745	105.852	-118.694	77.6791	12.5961	96.0312		-18.4444	162.516	-12.8256	6.89511	20.9276	10.189		98.2915	74.9325	80.4588	71.8569		8.88629	154.768	-68.808	96.3312		49.3305	130.648	57.9697	89.359
	87.1544	28.8208	98.0465	88.2644	37.2654	24.4208		-167.68	131.423	-104.275	93.588	23.9046	105.707		-0.86025	131.956	-15.7795	167.871	20.8888	13.1311		70.9334	57.1426	70.7275	11.8415		-51.1393	109.793	-12.3605	77.6583		-50.8202	151.594	-27.9304	78.0733
	22.1894	17.4387	83.2851	87.5703	82.2752	87.7771		-63.9135	92.8583	66.0619	70.9952	-29.9602	157.765		-22.3109	86.4801	14.789	9.46574	20.9929	7.25366		97.5403	47.016	91.091	84.0159		10.5625	108.375	-44.1085	53.3081		-51.9305	63.7492	-51.1135	121.995
	134.253	52.6839	100.517	86.7868	80.8471	86.6081		-0.80216	31.4758	89.2635	76.905	170.181	128.796		-6.81423	127.292	11.5472	14.608	-4.00971	14.5495		70.9628	50.8743	74.2311	47.0988		-66.3183	136.968	78.6132	125.714		14.4946	69.9353	-27.0983	13.522
	17.2866	79.6989	80.4961	83.9609	82.1393	80.5723		-3.11508	47.7851	-109.029	70.0595	-13.1814	39.3907		10.9392	33.4952	17.6984	175.573	-15.9334	11.6299		95.0373	43.6415	83.995	25.0926		33.416	119.491	40.5526	163.791		-45.8277	141.672	33.5771	123.204
	157.015	32.0254	97.363	85.2705	110.355	84.8622		-106.399	84.5062	-114.119	91.7985	128.53	82.41		-12.1046	164.355	-8.26253	173.359	18.0812	11.6455		103.874	87.9557	70.2552	14.7891		23.7441	62.7273	32.8466	43.7464		-19.6008	80.7482	14.6335	51.6256
	117.141	89.6058	83.0299	73.3103	119.821	63.5319		-26.0003	112.701	-116.407	84.1793	136.691	127.444		7.81681	162.136	8.55854	8.72287	20.8619	16.0821		93.4428	56.5015	82.1583	12.1331		-15.1017	82.6762	34.3891	89.0749		-49.012	151.217	28.2355	107.121
	5.96843	39.3423	82.6016	84.5744	86.4249	84.1075		-74.795	90.1011	-121.678	91.0544	-10.7329	130.881		-7.89442	84.3687	-20.9408	172.651	25.8988	13.1599		75.3822	37.5374	99.0866	44.5505		-5.92681	29.3842	-87.2166	76.9118		44.7188	64.7474	10.3797	46.9624
	15.5233	73.2462	98.3844	90.3559	86.379	81.7016		99.6967	58.896	-108.14	100.813	-45.3766	122.554		8.37386	136.321	-22.0513	11.6835	-13.064	14.5664		66.982	80.3339	76.4138	30.4143		68.2085	35.6619	-15.7972	47.9285		-42.2537	31.8708	-49.5205	56.3641
	103.005	16.0864	17.1891	83.0609	93.4317	82.7736		11.6346	54.7027	-121.855	87.3233	86.7341	115.992		-1.22394	156.936	-20.9408	172.651	-20.7279	8.71138		98.393	50.5766	64.6036	7.84263		75.4059	13.0044	64.273	141.319		-21.7079	73.3931	-36.6577	60.3455
	53.486	82.3437	57.6309	85.3194	49.9285	87.1277		-135.819	126.51	-107.618	85.0758	174.275	70.4985		22.4311	47.9551	-2.77899	171.524	-5.57587	8.6678		71.9216	75.157	100.967	88.7346		16.538	73.2054	76.1557	63.2577		54.5722	82.8437	12.2897	40.6402
	106.596	90.2388	112.447	90.4447	89.2366	84.0546		-160.995	117.917	-109.905	76.4516	-149.173	96.0037		-0.50744	128.811	23.6288	8.75344	10.84	13.0908		78.8341	33.8998	108.592	72.295		12.9642	38.171	-50.8488	156.161		2.38261	143.614	34.1093	85.3949
	51.3687	32.3522	96.9821	89.7499	96.0514	72.9455		-51.4176	60.9309	-110.964	65.0537	-176.55	76.0866		3.69697	127.291	21.2347	18.6941	-15.9334	11.6299		103.46	56.3544	114.728	48.8237		77.5523	133.209	-79.1248	74.4679		-9.86761	45.84	33.5144	159.891
	92.0995	44.6034	20.3634	79.7505	17.4935	66.4122		-48.7357	41.7257	-118.875	61.208	-19.864	137.196		-8.23892	96.0276	17.6984	175.573	6.25165	12.3442		72.3422	56.7912	95.4509	42.9992		51.8686	71.1653	29.3347	120.818		41.8787	149.33	-32.9204	28.4928
	76.5902	59.358	85.1919	66.327	93.4317	82.7736		6.31839	134.198	-118.16	99.4517	161.521	60.0572		2.30037	108.27	-9.17853	174.092	11.9018	7.21767		76.5824	14.9843	90.6967	34.5051		-26.5293	113.976	83.5667	73.5261		-29.1048	114.661	18.3504	118.821
	136.825	88.354	97.3788	82.87	94.9962	91.1201		-148.567	74.5661	-30.9736	99.7292	10.3928	54.9712		-22.7677	11.1133	-19.3354	175.575	16.5185	145.065		115.01	67.8936	83.2974	13.9655		29.9596	132.217	-83.3638	82.3842		45.1656	159.824	-57.3986	86.9138
	0.798995	44.8223	104.009	90.3921	103.009	69.0305		-25.0789	49.7368	-23.7693	82.2	127.725	72.015		-2.88527	144.854	-12.1661	13.1342	-4.59516	11.6043		113.505	49.4542	85.2566	57.2369		-85.7658	88.359	-28.722	95.8057		-49.4958	106.985	0.601703	158.171
	46.5307	38.89	96.0397	73.084	86.379	81.7016		-60.5188	111.896	-114.294	95.537	130.602	78.1567		23.5285	8.91362	-18.5994	8.37162	12.422	11.6237		93.006	78.5951	115.918	63.5545		-23.1303	32.0367	-89.8952	93.2843		30.2516	140.516	45.1221	18.2083
	3.70339	46.4066	76.7188	12.7292	84.9963	82.9326		73.7234	112.784	-113.239	96.4369	172.921	105.675		-11.0486	97.8343	18.5378	7.64039	19.4094	10.9164		88.8933	19.8312	76.3842	48.6821		22.3379	62.3911	-29.9632	103.833		-35.0906	127.579	22.3876	129.083
	158.941	64.5203	25.6171	88.4674	82.1852	82.9852		149.101	76.107	-128.711	85.3813	24.5857	141.09		-10.7121	145.623	24.0718	13.8994	-28.2611	8.75246		96.2633	54.7019	115	83.8582		-32.3278	79.9581	-78.5749	66.3849		47.2203	130.649	-31.4783	130.731
	144.898	82.0447	97.3551	86.4673	80.8471	86.6081		-157.801	104.11	-108.496	87.0205	-135.471	22.3255		15.3214	81.9724	23.6288	8.75344	-20.1677	171.157		97.4357	68.4822	93.9559	30.2957		-10.7075	92.0968	7.12977	134.345		-57.2432	122.82	37.8753	116.311
	157.171	59.4601	8.76177	68.2458	96.2897	85.1208		-74.9498	112.125	14.9033	92.9672	24.4736	77.3613		-22.5124	168.784	-18.1866	173.377	4.1623	16.7672		107.762	81.0679	87.7941	34.5249		87.5548	94.3315	-48.2532	103.804		13.4457	101.152	34.6204	51.8125
	108.359	18.6559	104.409	82.9153	101.96	87.4075		-48.0611	87.2768	-130.288	105.726	172.914	101.976		23.7364	26.695	23.6288	8.75344	20.9276	10.189		110.035	25.3027	84.9958	67.6896		38.8615	73.6711	86.9384	134.011		-47.728	89.7299	-13.8374	162.645
	24.8338	42.051	15.4294	83.3579	86.3321	79.2806		-131.393	143.31	-103.398	88.9599	-87.0118	39.5423		0.194765	90.0442	-16.7187	174.837	-6.39968	21.2206		101.497	63.4273	111.403	10.8354		31.0885	167.004	86.2392	87.3231		-39.6611	124.986	40.3194	51.8894
	19.036	73.8654	74.2188	76.0376	87.6652	75.5843		48.1227	66.2963	61.3116	84.0118	-172.394	123.568		-18.0551	177.201	-9.72724	174.459	-24.3016	19.054		100.231	73.2316	105.151	83.3209		-25.2981	104.33	-79.6072	59.334		-2.591	31.1224	-46.6681	132.534
	92.5136	84.9118	84.032	80.9738	90.7107	87.6185		-82.9755	103.601	-83.8698	129.836	-124.249	176.004		-13.3711	43.1806	16.8931	10.2039	13.9038	19.0135		68.9933	58.3707	92.1893	48.1762		1.42136	66.5271	17.7075	110.561		-32.2411	50.9702	17.46	54.5838
	174.789	65.4929	94.8806	88.5423	96.2441	82.7207		-161.255	78.8175	102.87	41.0814	-40.171	44.7183		11.7631	170.605	-22.0513	11.6835	15.2125	17.5358		87.4583	58.2538	113.127	66.8553		-17.2117	97.9406	-83.0288	88.9727		27.5051	86.7531	-15.0437	110.808
	135.34	60.8785	83.2695	89.9583	86.3321	79.2806		137.135	76.7701	24.3925	112.652	132.37	47.7446		23.4274	73.7431	0.072062	17.5535	0.413538	15.2864		100.726	37.8118	71.7319	28.1787		-80.5897	147.21	-60.174	137.233		-42.7974	72.7609	57.4692	49.113
	166.002	82.0122	87.5356	82.8054	87.7614	80.4668		58.3998	37.4065	80.125	70.6837	-147.127	32.7975		-16.3993	41.2235	20.5914	6.91262	20.9929	7.25366		111.674	67.0756	76.9547	14.7451		87.9021	63.8898	6.2727	115.261		-47.4001	127.197	40.7989	108.543
	168.292	25.9693	53.4538	28.5862	87.8988	87.6716		-113.712	124.068	-111.66	86.1246	155.644	40.4728		14.5595	43.5761	-21.6215	8.74555	20.8888	13.1311		114.957	84.5496	89.481	57.9154		-56.5451	46.7964	74.9872	86.4544		-45.3605	34.1563	-1.09742	66.7232
	92.4766	75.2056	131.805	86.0716	93.5678	89.9531		115.218	62.889	-119.744	91.8002	-140.148	26.784		-23.3172	113.084	19.1098	116.206	21.1394	4.322		77.0305	72.2195	85.5529	26.2066		70.3205	163.683	-9.0479	131.554		5.60818	140.522	-50.3046	90.373
	143.929	20.4066	37.5838	85.5212	89.1905	81.6486		173.471	136.179	-108.493	95.3854	177.817	89.3347		5.1115	102.077	21.8356	5.08498	-14.3385	13.0963		67.957	40.2282	67.3494	57.7091		30.7736	49.7783	72.2858	61.922		59.1421	82.54	-30.9434	144.79
	72.0142	57.623	83.2695	89.9583	87.8988	87.6716		18.1213	43.8049	-109.379	72.8924	-124.416	31.4526		4.76138	99.3409	19.2719	172.649	-18.9878	5.77087		65.4735	58.7098	77.7581	38.8279		10.2097	59.4892	-5.5198	119.115		34.5481	33.3976	6.67928	158.183
	134.19	46.4461	87.8614	86.704	83.5678	81.7543		-130.165	120.088	-14.2763	86.9962	107.682	50.3512		-23.7803	17.749	-10.7809	14.9744	-11.1553	17.5173		79.7889	30.2894	91.3668	73.3469		4.4094	61.3766	-9.18874	58.2285		41.5639	80.1347	-62.1617	35.0355
	88.1568	41.4749	16.5172	67.6149	80.8023	84.2127		-136.658	87.3223	-33.4298	121.898	-132.888	31.3773		8.6301	93.0332	20.1184	10.2115	20.9276	10.189		101.917	36.8513	68.4888	28.5765		-1.21532	103.87	-12.8726	55.9119		28.9111	86.1546	-46.2172	81.9321
	177.257	78.3736	95.6232	82.5576	83.6586	86.5557		68.2589	131.165	-102.512	108.214	-173.787	122.134		12.3789	21.817	21.5924	164.575	2.01838	8.66613		104.089	75.7222	79.5597	30.0148		-55.5307	80.8639	18.7092	51.4547		46.2018	133.436	-40.9081	22.5793
	23.4067	25.2462	80.4804	86.3567	101.87	82.6156		49.866	16.3889	-117.285	85.8271	109.619	90.3805		8.27644	96.3282	7.82942	9.4556	20.9929	7.25366		86.4758	86.5553	102.135	57.1226		-19.6725	93.441	33.8669	45.5221		11.0394	138.574	31.3218	82.9649
	171.977	74.3866	95.949	86.4581	103.254	81.3851		49.0538	108.472	-119.398	75.5318	-73.758	131.197		-24.06	91.5582	10.3758	160.856	-20.7279	8.71138		90.0795	61.8785	99.7362	64.3229		-2.62163	106.342	-84.0247	66.859		-53.0111	105.739	-30.4639	104.621
	71.8008	22.8762	82.2801	80.0547	68.2178	88.0317		35.796	131.337	14.2005	89.9817	9.01447	62.0281		-15.9726	93.6377	-2.43532	10.5526	6.75363	11.6095		108.014	59.5396	101.919	29.4853		-10.8843	126.617	-36.8553	154.314		3.95355	124.996	18.4642	105.779
	17.6111	58.8137	2.76592	77.9038	65.4066	88.08		110.056	79.0597	-56.1129	86.7051	100.34	130.906		-1.20815	128.047	19.3922	10.5768	24.7219	8.74126		96.0093	74.151	108.213	18.5998		-25.6192	47.1976	-63.0139	99.508		-25.0462	144.763	10.9529	155.221
	123.808	85.7014	99.7907	90.365	99.1918	89.8475		76.586	69.6703	-98.2934	108.213	164.423	79.1604		19.8223	124.352	-14.6745	13.1383	-12.0224	16.0401		73.1155	40.6335	72.2883	60.4645		-75.7485	104.788	-22.2828	142.55		-4.83823	101.153	-45.1738	60.4631
	124.118	22.6916	116.081	71.0126	79.2823	78.1943		39.273	52.7633	-117.285	87.9193	26.9572	21.9161		8.53181	144.857	17.6513	8.00486	-14.3385	13.0963		96.3824	68.1577	71.7557	83.8452		-46.12	135.197	5.20975	85.5134		-58.6923	42.6643	43.155	143.455
	148.79	20.3967	34.2912	33.816	92.0486	84.0015		132.862	68.0298	-119.565	102.798	-31.2878	128.488		20.0076	26.6888	-9.17853	174.092	-24.3812	13.1408		97.7054	39.5451	109.654	73.2249		-8.24579	55.7786	-81.0768	81.6365		6.52172	151.609	24.4387	66.8459
	63.3411	86.5123	66.1592	71.3251	86.5153	88.8921		117.34	64.2071	26.3877	22.2343	138.506	97.892		22.0932	145.256	-16.3285	170.441	-5.57587	8.6678		95.3919	26.1938	86.4937	80.1294		19.1771	124.598	-86.3698	89.4119		-46.6741	91.2227	-34.501	116.234
	16.9329	77.5669	82.916	90.2544	90.7107	87.6185		40.4586	77.0547	93.6534	90.5981	125.63	73.9036		-11.4007	96.9314	15.7042	10.9358	0.14794	17.5043		99.0898	51.7288	93.8672	19.8076		-81.5422	55.5916	27.1072	44.3447		-26.6403	107.308	-51.4372	106.158
	35.5712	86.2901	64.8319	60.1853	94.8608	83.9485		21.8742	85.8874	65.3527	90.4397	53.4844	103.039		-19.4951	88.2678	-15.7795	167.871	13.3419	15.3108		106.758	66.0845	83.2653	31.506		-70.5543	43.8243	4.15885	105.393		50.3554	85.8454	-34.6449	105.913
	15.1851	86.322	175.742	66.0797	93.3852	80.3607		15.9917	128.303	-93.5507	98.2359	6.24917	85.8828		14.6289	72.7966	-9.17853	174.092	20.9929	7.25366		81.1566	52.4275	92.7082	65.0306		45.5402	66.6874	22.9742	99.7272		-34.7266	104.512	25.6136	90.0764
	86.2923	22.8238	124.009	39.7319	24.5242	72.7813		-164.861	146.255	-121.326	94.341	55.1061	56.1568		5.02726	165.088	-13.2215	173.366	-24.838	4.33181		90.3286	47.791	86.897	87.6357		2.00934	150.82	32.2488	67.2909		47.9936	133.037	-47.5686	85.5511
	157.53	63.1947	101.55	90.0779	85.0869	87.7245		160.125	148.549	-93.0214	103.863	140.706	109.595		3.72327	53.6928	-21.1402	10.579	19.6934	13.8619		95.9785	23.7624	101.272	44.9312		-8.24725	123.518	-13.9483	88.3493		60.1977	84.0418	7.84567	45.356
	156.446	49.9679	94.5193	90.0322	94.8148	81.5426		135.681	130.734	-120.624	88.6666	107.96	125.49		22.9726	126.19	11.6248	160.117	-7.03436	161.544		84.0076	14.2709	76.464	56.2244		-35.835	148.167	41.7305	163.05		10.9811	78.0167	-49.7573	47.3529
	4.9835	60.8976	95.2577	84.6575	92.0941	86.3969		174.495	18.3292	-119.391	96.2886	86.9816	149.727		8.66425	30.8291	-17.927	175.206	-21.5888	11.654		97.0332	40.9051	73.462	76.2514		-46.2184	120.005	-82.7029	99.1584		29.97	97.8193	-19.3268	97.195
	119.462	38.2533	23.8845	79.153	87.8988	87.6716		33.9493	150.387	-110.788	65.2181	-68.7219	33.5922		8.53809	152.445	12.2528	11.297	24.7219	8.74126		86.7361	62.7103	93.6145	21.6675		86.8544	113.156	62.2727	130.492		22.2223	56.529	47.8111	33.2944
	162.44	50.3476	76.3034	33.2742	77.9465	81.8587		-148.721	115.605	23.1676	72.5563	74.0573	145.303		2.3169	41.6049	-16.989	15.3538	-20.7279	8.71138		93.4835	48.6004	98.0934	79.7475		-16.5079	81.4709	73.5142	61.4103		9.85209	157.976	-2.5173	65.4298
	96.0204	82.4969	6.28496	79.7287	96.3798	89.9002		158.274	10.981	-111.132	87.7681	114.318	70.2604		17.064	94.2381	23.9012	11.3237	-5.0147	10.135		103.668	49.816	73.3452	30.8134		-36.7233	92.9916	-17.2905	91.7793		34.9458	148.954	-2.52051	60.1168
	2.52956	71.687	85.7363	89.0791	90.6654	85.2268		15.829	53.2124	-4.6086	72.8673	-68.3192	23.0412		-5.46831	149.803	6.45561	164.178	-24.838	4.33181		80.074	58.23	115.209	62.8913		38.1615	111.068	76.3196	24.8989		8.87315	87.6537	-57.7098	145.195
	10.4259	42.0669	23.174	81.5703	100.576	88.6277		6.80537	130.621	-110.951	106.031	19.5862	38.5999		-0.97751	144.47	-22.3564	6.91497	-3.79736	16.0259		87.5777	23.3619	82.9768	9.18901		17.4776	15.5882	-44.975	47.2925		0.436149	128.724	-16.1354	165.607
	112.423	52.7509	93.5221	81.3382	96.2897	85.1208		-52.4675	118.87	61.6624	86.4077	-54.612	61.0648		19.559	170.981	-6.66486	171.526	-11.915	22.7234		101.427	83.4577	72.0192	14.4091		-18.6163	60.865	8.70908	51.2692		-6.24404	93.3263	18.5028	100.846
	39.7718	79.0522	82.9394	86.6717	92.0941	86.3969		-48.2387	118.893	85.7475	77.8213	-39.6085	110.614		24.8128	85.289	-16.7187	174.837	-4.42274	12.3397		103.947	66.0757	65.6319	19.9953		31.658	119.149	6.80623	128.826		-48.085	99.6222	-13.0983	135.347
	127.642	74.4673	90.1298	64.3897	83.5678	81.7543		-6.25381	107.039	-109.207	62.7266	-0.07712	110.772		-4.73006	19.5816	-13.8453	168.602	-14.3385	13.0963		95.8807	24.1357	70.946	37.3265		-58.5192	83.4244	-2.52388	92.383		-55.4994	151.591	3.15744	68.0088
	95.614	68.598	89.633	84.6206	92.0941	86.3969		-36.0938	83.1373	15.4319	79.6302	-63.9967	84.3056		0.661219	136.711	-22.5283	8.38128	5.80589	13.0796		74.8911	81.1139	106.946	20.0916		60.8391	118.805	51.4825	172.41		10.2782	79.2346	-41.2299	171.77
	13.0712	80.3094	96.656	85.8645	102.004	89.7951		-73.6822	81.421	-128.013	66.8561	-166.98	136.707		-8.24004	94.2291	-17.927	175.206	11.9018	7.21767		83.2227	62.0253	90.3051	72.4174		-1.74262	90.4552	-70.9205	97.5285		-52.9856	41.4931	-11.0046	73.0516
	54.8693	32.7224	9.10921	72.3581	77.9465	81.8587		111.032	118.492	-31.675	108.981	178.522	93.5158		-18.7902	89.4606	-23.5175	8.01741	23.7274	11.6745		101.894	45.4406	86.2261	22.8355		8.45326	117.119	-57.6232	51.9659		-9.76011	95.7208	-45.6371	154.067
	112.004	3.20541	88.9141	87.0098	97.7634	88.6802		111.568	95.2366	-129.938	97.1929	16.8972	45.6454		0.861908	36.5586	13.5477	169.704	-28.2611	8.75246		92.2352	51.8966	110.68	69.1219		-10.5297	35.6666	16.4014	135.528		-27.3438	107.934	-13.6421	112.095
	154.723	68.4271	12.6463	64.0196	99.1471	87.4599		138.862	70.2324	-121.86	70.2219	-48.035	106.775		3.35498	175.725	18.0805	11.3083	-17.9868	10.1678		91.9796	43.0417	67.7011	31.9883		48.3508	53.5815	78.111	70.875		-34.0114	76.173	24.3104	79.2755
	112.897	82.4367	83.9844	88.1721	96.2441	82.7207		-164.11	99.8187	-131.528	68.1491	141.209	29.0484		-9.55896	38.881	-16.4099	11.6704	-19.3643	13.1156		88.2026	47.7841	94.1619	8.01221		-8.12657	162.765	-68.0598	137.999		-43.5255	119.002	-59.8414	106.308
	163.877	69.0546	84.7151	83.9885	55.4747	82.2429		-123.802	56.9799	-89.1706	58.2613	119.298	74.5852		22.1091	39.2848	21.1847	177.781	14.0995	14.5754		72.5512	49.9117	89.8612	61.0313		-58.2274	17.4315	-85.3986	119.667		-19.2485	77.4042	27.5721	47.0894
	114.661	83.9333	96.3025	86.1614	90.7107	87.6185		-81.2196	103.92	14.554	67.9574	123.911	171.607		22.4159	173.55	1.39837	172.623	-13.2855	160.079		101.263	79.9884	89.8846	63.726		-22.66	78.5919	-6.75015	114.276		-18.8939	65.7434	-20.2799	146.218
	62.6281	83.5183	54.4473	47.5717	86.0736	66.772		132.327	140.217	-115.177	80.414	138.221	63.5631		17.5356	21.0786	-17.927	175.206	15.8684	13.108		85.0899	28.9831	100.018	24.6096		1.29387	147.407	-73.7158	90.3386		55.624	78.3041	-18.0388	79.2066
	9.28287	35.8679	98.0543	87.0697	85.0869	87.7245		-49.9331	32.4712	-15.6836	76.427	-60.954	125.273		20.8938	115.046	11.0579	6.89378	-20.7279	8.71138		98.0444	25.8272	107.432	35.9272		-40.9429	102.03	-34.3548	100.319		49.6717	117.981	-52.6027	117.853
	0.773407	60.2115	164.836	87.9765	163.809	76.9429		-63.1987	45.5769	-109.031	63.2291	61.8951	99.3104		-25.482	83.1905	17.7656	16.8347	14.0995	14.5754		90.3175	48.9869	80.2202	31.9064		0.190977	101.423	89.757	88.2102		-17.8385	62.087	-46.0476	148.042
	158.031	44.4149	85.7718	83.6953	86.5153	88.8921		-0.6399	145.12	-124.314	92.9962	48.0156	119.766		-18.1181	160.294	-15.5812	16.8283	-3.70512	16.7651		75.9598	76.8607	95.3947	35.6232		19.6508	142.037	69.4626	58.1369		0.084345	74.0181	-20.7732	91.2075
	29.6252	27.8637	96.9938	87.959	83.5212	79.3334		-65.8307	116.105	-121.852	96.5896	-110.756	56.2444		-19.4863	94.2408	23.3412	10.2202	-19.4612	20.5152		80.3494	78.5543	77.1927	24.764		13.5503	87.918	-21.8241	56.8027		44.6653	143.602	14.3805	87.6
	168.114	83.814	54.5708	67.1135	51.133	73.7345		36.1747	137.679	-101.987	102.487	33.8399	114.528		-13.2035	147.152	15.5859	23.1439	-15.9334	11.6299		113.037	80.1763	81.3813	56.1915		-37.8483	22.0711	-74.5893	88.098		40.1247	6.98065	42.6676	78.2895
	60.8324	72.2076	87.496	88.7922	89.2821	86.45		-26.1041	44.5698	-112.009	96.2864	-151.125	68.6702		9.84239	149.428	13.5381	7.99678	15.8684	13.108		102.24	22.4768	65.4554	88.0751		-77.51	127.546	24.3972	147.15		-2.02447	70.2541	19.8725	104.546
	4.64037	85.1312	134.715	66.2973	47.8944	42.5926		-51.7726	120.243	-99.703	98.3887	167.227	74.2572		-17.4682	153.581	-19.8266	11.3104	10.1746	13.8257		96.9132	16.1564	68.4116	58.7572		-83.4789	75.5233	-20.2972	148.865		-18.8961	74.0158	24.4535	42.2968
	69.3056	83.1954	84.0159	83.3834	97.7634	88.6802		-112.109	9.72214	-110.427	95.5359	-110.933	45.55		16.3665	10.7375	18.0891	4.34396	12.422	11.6237		67.4079	58.8899	113.722	9.71931		-88.7577	113.97	-1.11986	128.255		6.05829	59.3504	54.5367	52.1197
	90.9917	57.554	49.5768	36.9546	100.531	86.2386		-82.7981	160.216	-125.193	93.7437	-36.5455	36.1877		-25.5134	67.7458	-19.435	18.6873	4.43084	16.0282		96.4652	39.347	88.4055	29.5767		-76.9793	107.428	-80.3783	83.4442		10.626	56.1728	-60.2121	86.9656
	6.3927	73.2525	83.2851	87.5703	93.3377	77.9306		62.6468	86.8998	-20.6285	30.3045	-122.363	84.2572		-9.92614	44.7555	8.55854	8.72287	-17.9868	10.1678		87.7195	82.5115	111.272	14.1472		5.99135	62.8957	10.6582	86.2596		27.8513	71.8273	-27.9816	73.1666
	167.38	53.3702	104.453	76.2343	87.7614	80.4668		12.6817	53.5912	-112.012	84.9274	147.894	130.455		-16.1847	13.678	-7.18338	18.2968	23.1291	14.6177		81.0686	39.1033	104.692	28.3344		-6.89509	132.218	2.57354	85.3641		-15.0392	120.041	32.4456	105.917
	58.341	63.5014	-0.05043	76.6813	92.1392	88.7861		103.318	71.3867	28.4355	109.93	117.097	25.4983		6.30858	153.196	25.346	6.926	17.1797	8.70322		69.0392	41.5971	106.029	44.1096		1.52936	38.7518	-4.50456	161.051		-2.72801	86.1598	-17.7937	116.079
	2.53121	82.1273	96.9899	88.5561	83.6586	86.5557		-81.9096	102.078	-120.976	89.2637	-143.563	97.2424		-1.91583	80.4544	16.2781	10.5698	-20.7279	8.71138		99.0229	67.0362	115.564	63.2234		-34.968	122.449	-71.2484	87.6581		-43.1416	60.7176	38.6077	67.0119
	32.6707	40.0869	87.1543	87.297	101.87	82.6156		72.3508	67.1286	-114.118	95.6869	19.9438	37.8264		-14.5944	69.3301	-20.9408	172.651	19.8761	16.8165		67.5253	75.2979	85.9594	57.2321		-43.0927	35.4727	-59.1131	138.215		-21.3651	105.134	0.31433	77.941
	24.4698	13.0112	95.2341	88.246	87.8988	87.6716		-10.7509	52.4665	-88.2489	137.161	67.9634	133.667		-5.41652	120.786	-7.72235	12.0253	-4.42274	12.3397		89.2213	40.1007	92.5005	16.1155		-87.3466	78.8895	-82.1021	131.232		15.1996	79.8408	-30.8704	68.1674
	155.409	59.1164	86.8126	85.7999	89.2366	84.0546		-91.2404	78.8776	57.2721	71.9368	-139.605	125.912		4.99387	152.82	14.2063	9.83159	-24.5678	7.26338		83.3031	89.2329	96.9655	43.3821		-18.9691	88.9627	41.8008	148.078		-58.9518	53.9681	50.3402	120.615
	33.4298	14.4673	64.8547	57.3985	4.53235	27.6307		135.158	103.891	-102.337	105.563	158.068	76.1368		-9.09262	142.936	-17.1726	9.10193	-14.3385	13.0963		95.728	19.2969	111.329	61.9068		1.19981	159.059	-22.9928	28.1889		43.3188	74.9359	-35.7762	141.776
	59.967	32.7066	104.449	76.8482	97.7634	88.6802		142.463	87.8971	-118.162	91.6504	163.669	66.0448		-23.1425	36.1935	-7.68855	7.2552	-8.53823	14.5555		108.475	21.1936	72.9579	11.4594		22.6924	115.951	18.4283	126.932		48.2646	117.308	-47.6456	80.7494
	163.022	33.5424	88.9259	85.2151	86.5153	88.8921		129.533	102.692	-38.5305	106.32	-177.972	113.958		-19.8291	99.9604	11.841	11.6638	-24.4495	10.1987		90.2019	76.1392	65.197	52.6209		52.4915	14.2955	-43.7543	52.1824		40.8899	131.443	53.2574	47.4543
	63.1569	35.3711	96.656	85.8645	85.0419	85.3327		159.025	101.962	-93.9031	95.8304	-107.305	61.1615		-13.5828	45.1546	14.1917	12.0354	-14.3872	18.2676		113.817	17.8721	73.7513	23.6654		75.5977	64.8842	30.4066	129.19		46.4755	63.7523	17.2114	85.2285
	179.067	36.9867	94.1658	90.3283	66.9572	31.508		25.0812	101.166	-115.531	75.2222	83.743	172.06		-15.2807	84.0753	-10.3535	174.825	-22.1012	14.6029		98.1281	15.7912	78.5316	24.7551		14.4282	60.8651	9.78371	96.2716		37.1839	45.0397	-36.0265	107.183
	156.475	63.5295	20.0832	53.9613	47.8944	42.5926		25.7904	156.802	53.7588	63.5455	148.139	67.4136		-2.26347	106.704	13.3762	164.925	20.9929	7.25366		90.0022	83.2708	75.8487	4.83561		-66.6089	113.321	86.7737	90.1577		-11.8686	88.549	27.6789	37.6439
	22.2209	29.7616	84.008	84.5836	87.6652	75.5843		-32.576	81.9463	-113.066	87.0219	15.265	52.7228		-8.93997	37.719	-0.01596	19.406	-24.838	4.33181		66.1563	64.1467	71.8032	17.733		29.896	61.8844	-46.8644	112.607		-29.0964	93.0223	-1.0976	69.2762
	124.483	76.6328	57.4141	63.1885	85.0419	85.3327		3.96568	153.843	63.7825	55.4011	-33.9105	103.184		-8.95223	80.4572	15.0525	168.606	-24.5678	7.26338		100.633	59.8622	110.699	71.6542		-23.0718	144.156	6.06539	140.818		-58.9608	64.4086	5.13576	43.7612
	113.934	77.2792	16.8476	77.9201	93.5678	89.9531		69.5961	74.7361	-112.361	94.1887	-47.4987	47.8326		-13.1734	81.065	21.7001	13.8926	20.9929	7.25366		114.722	13.2636	95.0708	22.03		0.19099	126.803	-21.3683	124.363		54.6526	38.3814	-9.64383	58.7607
	11.7335	33.9518	7.3475	72.6686	107.152	65.0721		108.049	94.6603	-93.2114	63.2239	117.097	25.4983		-25.3216	149.826	-6.31272	9.0867	25.8988	13.1599		77.6991	82.6298	92.0051	65.0354		-83.7756	36.4286	55.4841	18.0641		-41.038	69.2894	41.1016	148.004
	27.2068	24.1182	48.6058	63.4754	101.824	80.2027		16.6381	153.828	-92.494	104.017	155.992	84.0152		-15.9021	9.63528	18.615	16.0977	23.1291	14.6177		97.8061	63.5823	72.4264	40.4165		-61.509	96.1328	87.586	65.382		19.0742	111.743	-17.3706	31.3955
	53.4805	80.5324	92.8272	80.124	107.152	65.0721		153.46	116.592	-119.748	79.5061	53.1366	147.047		7.0267	42.3903	1.38575	7.25216	-6.39968	21.2206		78.2321	44.3758	86.6386	25.0746		-22.4888	143.964	-16.2729	143.133		-11.8705	101.152	18.2921	124.506
	156.699	37.3899	97.7047	86.7686	94.9062	86.3439		-139.147	93.5814	-94.4253	110.425	66.3533	145.387		10.917	146.388	-9.82072	163.442	20.9929	7.25366		85.7805	84.1578	96.1197	17.5693		-42.3496	106.03	-6.91388	76.5886		-19.6115	120.385	10.6645	14.9069
	179.313	45.587	97.7086	86.1706	93.5678	89.9531		-22.8909	145.472	-115.701	92.5456	39.8973	76.0381		-16.7358	52.2119	1.278	7.61848	20.9929	7.25366		66.0382	50.4741	70.6382	47.1221		1.46743	162.95	-49.7732	72.1969		-55.5392	135.413	23.0635	62.9129
	22.7437	24.4989	85.7284	90.2728	84.9501	80.5197		-43.9488	108.493	-107.084	104.483	144.541	46.8509		-9.29917	87.361	17.3606	168.244	-22.1012	14.6029		83.2503	55.7497	64.842	41.6348		-66.612	131.018	86.2192	79.5066		33.1195	63.091	-21.0642	56.0234
	54.5339	80.2265	81.8945	85.169	96.2441	82.7207		-141.187	144.415	-28.1597	108.98	144.988	35.8848		20.5196	153.961	23.6288	8.75344	13.2834	160.085		111.124	73.888	66.2879	34.2843		-23.0101	55.0531	44.8366	126.526		42.272	90.3296	-54.8995	69.7831
	2.88014	68.8293	46.8502	62.464	93.5678	89.9531		169.842	54.6572	-110.6	103.561	-175.89	130.35		12.7747	23.6822	-14.0949	176.295	32.6561	2.918		73.0874	28.0022	66.8428	85.0761		89.2127	10.7978	78.1489	85.5492		10.989	127.963	50.8355	95.2104
	22.5432	70.7244	93.506	83.7461	94.9062	86.3439		84.0375	10.6508	-122.556	95.6894	148.858	69.328		-21.2555	86.7772	-11.6773	7.62611	16.9095	12.3761		114.665	23.2607	108.45	54.9243		-74.7634	26.7415	-87.9522	89.5572		40.5132	88.2413	-49.5205	56.3641
	92.0722	23.1755	100.867	87.0879	86.5153	88.8921		-151.232	127.953	-114.824	86.7236	-127.563	112.907		1.2487	96.3255	5.3014	7.98676	-13.1621	8.68297		103.652	33.4068	110.05	79.6686		29.793	143.194	82.0601	102.962		-19.2407	52.1182	-19.3434	94.7887
	86.5585	32.9943	22.4594	85.7701	87.8535	85.2798		-142.432	119.685	-118.34	84.9293	-161.531	25.1662		-6.48209	95.7265	9.91441	7.6249	-7.91083	16.0309		90.3372	88.3602	83.9996	20.246		75.9527	90.1511	26.8178	148.29		-18.4901	27.7196	-13.81	77.9704
	163.855	22.9802	97.0095	85.5676	92.0486	84.0015		-172.432	153.056	-101.816	87.9145	-121.492	7.673		-8.04222	151.315	-14.4418	171.537	-19.2515	9.43877		95.3378	65.5574	99.4031	66.6204		53.8006	59.1392	-78.2637	81.3417		-50.9117	120.718	-36.6558	138.687
	122.679	63.6095	79.2057	67.2617	22.6154	42.8628		26.2443	129.422	33.0074	99.1245	94.4722	157.9		-22.7179	57.6751	-15.9213	14.2455	14.2595	157.117		87.2295	12.8089	95.9385	11.6718		66.1105	102.792	-3.04645	60.831		59.8584	102.963	-55.7091	102.522
	141.665	56.6816	64.0521	70.6819	82.0441	75.6897		128.104	135.543	-115.879	86.4249	161.673	97.1529		-6.48325	93.3306	7.50559	9.82217	-16.2406	20.5018		107.547	32.6566	79.1726	23.2562		47.4745	40.8873	-85.1419	90.4595		23.6315	66.0692	-43.7293	61.7933
	162.13	79.2956	54.1932	71.2568	83.4243	74.4274		-179.208	85.1236	-110.431	82.3744	144.851	153.661		24.1079	18.1207	24.0312	7.28841	-17.9868	10.1678		65.2539	70.7678	112.202	32.4537		21.6387	130.627	38.7177	53.3175		-11.5207	112.711	30.7989	123.17
	81.9063	42.6726	89.9746	86.1199	87.8988	87.6716		0.088504	81.1041	-39.7588	114.774	4.8655	110.136		4.76804	164.35	-15.6101	19.0498	-26.6095	14.6282		92.7031	27.5002	71.3306	12.2052		69.0355	160.724	-77.9301	88.5376		7.82207	120.387	52.1311	101.279
	126.878	32.0932	23.5202	83.6761	151.017	40.9204		62.5184	67.1911	-33.9596	110.727	-70.4205	93.2016		20.5251	123.631	-11.0435	96.7592	-18.9878	5.77087		80.7545	63.6938	75.5661	75.622		-83.3031	75.0606	-89.3697	94.0332		46.4776	67.0357	-11.1266	48.5375
	21.118	58.1076	82.9355	87.2693	94.9962	91.1201		83.338	79.8485	-123.788	89.5629	5.57677	114.633		-18.8252	66.1157	16.3473	20.1664	-8.20949	15.2928		86.0385	61.3566	101.553	71.7141		-9.47682	81.7727	32.713	156.752		-9.41323	127.963	23.2306	17.9466
	87.6517	22.0736	23.5902	60.3422	89.1436	79.2277		81.8492	68.6763	-112.188	84.178	-84.5222	16.9163		-2.24531	151.313	17.9467	13.1467	17.1797	8.70322		94.6098	72.2761	80.5119	79.2598		-54.4771	91.0489	-3.58018	101.407		0.435911	88.8484	39.9732	137.206
	101.223	64.6768	79.5221	34.0588	94.8148	81.5426		-103.73	105.618	60.9555	99.5849	112.132	64.472		17.0446	108.282	-2.55892	170.425	-13.064	14.5664		101.286	72.923	73.4022	27.039		-43.2268	88.364	4.50954	99.8895		0.441227	47.4324	36.8927	87.821
	106.833	60.6261	60.7443	43.6387	93.5227	87.5655		-96.3714	108.478	-101.814	92.6906	-153.254	70.562		-26.4815	157.707	5.54454	172.259	15.9525	16.7987		99.3336	78.6155	75.8342	11.4404		12.6714	87.47	38.28	153.562		50.3651	102.663	-13.5946	120.165
	70.0759	42.7149	2.76524	79.7267	92.0486	84.0015		170.579	75.7482	-100.056	92.9888	-80.0261	127.28		6.16273	106.705	14.0191	174.467	23.7274	11.6745		82.9099	39.8859	108.675	84.4981		-13.1688	103.562	18.7455	89.5401		-26.153	137.003	-25.3289	165.68
	7.79233	64.2652	36.1817	84.3177	22.6154	42.8628		122.997	67.4398	-10.9365	86.2486	-135.11	140.781		-19.3671	158.067	-11.9157	175.559	19.6934	13.8619		102.352	69.7757	72.1743	27.047		-0.5849	137.953	-4.11405	151.711		-41.7551	97.2122	-30.7268	80.5235
	11.3082	71.9976	71.554	56.3723	83.5678	81.7543		-52.1514	65.6159	-127.477	96.8916	-29.3859	57.0659		26.2793	16.6453	-11.4272	10.9272	24.7219	8.74126		107.205	11.4026	65.9747	61.1891		78.7659	95.5307	-83.7334	89.5678		-33.6738	109.19	21.6029	66.8206
	1.47669	77.5758	86.1214	83.9977	92.0486	84.0015		-121.146	131.205	167.481	99.6125	-130.008	73.8513		9.68843	87.9589	-19.9895	172.283	25.8988	13.1599		85.4299	15.1969	65.6173	32.0014		-72.1385	166.632	21.1932	75.3489		24.3485	110.144	-43.1517	98.6627
	16.2819	15.5997	88.1952	89.3938	86.379	81.7016		175.177	45.008	-3.72999	57.8912	149.726	95.4079		21.7945	153.963	-6.66105	14.2328	12.6534	16.0471		67.528	32.3393	93.8841	31.0543		-77.1537	97.1824	-37.46	63.5043		28.9078	77.0953	-54.0286	116.526
	179.225	72.2057	115.613	90.1652	94.9513	88.7331		111.687	46.8466	-25.177	73.0251	32.2836	42.4249		-21.2003	140.243	18.2653	9.47302	-24.5678	7.26338		71.4194	67.756	98.0762	22.0097		5.28876	100.359	0.963236	142.753		-57.8991	55.7935	-27.2299	40.7298
	95.1253	44.5923	28.1284	73.0226	92.0486	84.0015		165.048	126.042	-107.787	106.03	-55.1983	160.546		24.139	69.9804	-19.3354	175.575	1.26709	10.8681		74.7536	30.0842	86.5297	47.8147		-78.0337	105.56	85.565	155.334		-24.0514	148.958	40.7989	108.543
	124.635	47.6698	84.7071	85.1874	77.7034	69.5041		-161.969	83.6438	-114.646	93.1428	48.4024	85.6677		6.17072	147.528	20.5561	171.554	20.9929	7.25366		79.137	73.1637	93.9617	41.833		56.7926	90.601	-38.2591	120.113		-29.4485	94.5175	1.78765	132.156
	50.9154	31.9732	104.009	90.3921	97.4324	71.6671		-149.411	112.976	-112.71	101.422	-25.2098	135.594		-7.69972	20.697	8.16596	12.7622	-17.9868	10.1678		82.5026	22.9724	90.7538	86.1151		67.823	137.948	32.172	131.137		13.7898	61.41	-11.0366	65.4475
	158.621	29.7469	96.3064	85.563	90.4767	75.5313		99.3437	18.6573	-122.553	104.18	52.1197	158.356		17.8561	164.731	17.6984	175.573	-5.0147	10.135		96.4919	44.2373	76.0747	25.1457		43.4338	97.4871	72.6321	137.009		-32.2772	128.337	-7.30111	42.1824
	9.91156	84.2293	86.1334	82.1942	89.2366	84.0546		-12.9257	93.9683	-104.095	105.254	-139.122	68.1087		6.56503	35.4067	20.7424	17.5817	-18.9878	5.77087		114.466	72.8073	71.2008	56.6174		21.9874	81.3197	-3.09803	132.554		48.7982	148.188	7.26563	110.786
	44.0774	6.36703	95.2224	90.0368	93.5678	89.9531		100.903	77.9029	-118.34	83.7297	42.914	102.518		-13.1811	73.7282	14.2284	7.63153	-4.00971	14.5495		103.541	32.4537	73.0956	74.0915		-70.471	73.9784	7.96999	24.8208		-15.0724	31.8803	57.1337	21.3839
	176.199	69.3654	47.535	65.7775	87.8988	87.6716		-34.4359	107.595	172.228	85.0888	4.79525	28.7206		9.59523	38.1066	-11.9946	172.632	-9.51283	21.2261		95.1652	64.7346	101.878	68.219		-5.43413	98.3931	-87.9439	86.272		-50.5364	82.5452	21.5541	71.887
	19.0284	68.1759	94.5349	87.6442	99.1023	85.0681		-40.2636	73.3422	-13.7454	126.964	-174.466	106.919		-18.5468	24.8105	-14.7529	174.101	-4.59516	11.6043		90.3696	45.4035	92.6915	63.0393		-51.9586	46.0016	-6.383	64.6958		24.3304	55.8096	-44.8643	78.2849
	17.2464	50.3638	111.041	90.4361	96.3349	87.5126		24.2319	36.4048	-114.464	114.304	169.376	88.153		21.1662	45.9588	17.4862	11.6745	23.7274	11.6745		64.7727	58.0073	111.193	17.4702		-54.4781	100.053	24.3285	54.4464		-26.6341	89.1424	44.8217	117.766
	130.04	35.5233	86.8126	85.7999	17.5098	69.0122		-106.967	115.496	-92.1395	112.186	-55.4002	131.389		-21.5862	99.6601	-11.7938	10.5604	14.4592	10.1608		82.2746	81.1373	76.1421	59.4037		26.454	138.344	-86.5384	86.5745		-15.6738	28.4736	-22.4444	60.2002
	4.99002	79.4039	2.41257	81.8407	103.254	81.3851		-21.3281	78.9524	-129.06	96.7417	131.417	158.25		1.92001	159.54	-16.7466	162.346	-18.9878	5.77087		92.1847	46.2029	76.9501	36.5167		-34.0868	96.1355	23.8562	102.31		54.5512	53.6009	-5.35247	68.0083
	34.9543	29.3613	20.0225	75.1691	120.406	38.2051		-44.722	39.4102	-97.062	110.585	115.085	45.5199		25.0985	149.448	0.7406	10.1853	8.80388	21.9736		111.188	25.4935	83.3275	22.8551		-0.68786	50.3632	25.7845	96.7098		29.6244	113.03	10.1013	100.797
	150.918	21.8804	81.8945	85.169	85.0419	85.3327		-3.41873	71.8704	-122.904	106.034	133.45	31.3838		15.6545	97.2372	18.9808	5.81007	-3.70512	16.7651		66.4333	87.389	77.8236	51.783		3.54993	25.8088	-51.6227	155.225		-14.3301	92.4289	27.2139	71.9401
	163.92	12.9833	113.327	63.2067	44.0223	13.9576		159.401	143.203	-104.81	69.4219	-94.8088	74.2215		17.4508	69.0155	22.6193	17.5869	23.7274	11.6745		67.9534	45.1346	75.014	38.4589		-73.802	157.005	-11.8446	98.8286		52.4721	98.4113	11.4827	104.492
	76.0019	41.5193	41.4947	76.1643	151.068	73.3494		-142.151	135.865	2.77512	64.5334	-126.171	48.5839		-7.11285	22.5579	-7.72235	12.0253	-15.9334	11.6299		94.9017	90.1657	96.9737	70.7998		-9.14373	148.168	-26.0778	136.898		15.5545	96.9207	-11.0147	70.5555
	98.738	59.6232	98.7848	82.8791	86.4249	84.1075		179.388	112.598	3.82924	95.8103	-106.382	10.7677		-7.37379	133.155	-11.9157	175.559	18.0812	11.6455		108.949	38.2241	115.181	20.0395		-23.3624	66.3637	19.6243	89.3901		-7.65082	98.1258	-50.877	131.006
	163.964	44.0129	14.385	76.9998	86.4249	84.1075		-120.95	106.441	-109.723	97.3375	161.521	60.0572		-20.5578	83.182	-19.0783	170.081	-4.26964	13.0757		77.3572	79.6084	88.6098	32.2299		14.4287	74.4484	86.2192	79.5066		-41.733	56.5214	17.46	54.5838
	150.111	34.7089	95.9333	88.8477	94.8608	83.9485		179.496	167.154	-113.069	76.1455	106.234	101.847		-20.6619	149.44	-21.3448	171.187	-12.0224	16.0401		93.3415	83.4318	70.2161	19.5953		46.2987	25.6191	-40.3131	149.03		-37.8873	96.3126	12.8435	110.81
	17.9872	77.8714	95.9372	88.2506	166.645	79.359		-136.525	127.256	-102.337	105.873	-70.2323	76.3552		-23.3058	118.397	19.5132	7.27629	20.9929	7.25366		97.5403	47.016	66.693	63.2119		27.7603	164.241	-88.3924	121.217		24.1883	47.0299	20.2896	135.409
	39.7848	84.4838	120.312	68.4893	14.7661	79.0255		50.5409	60.5971	-73.3338	104.781	19.4477	52.7087		-17.6536	147.918	-16.7187	174.837	5.40742	13.8157		109.81	50.8053	105.301	20.1023		11.9694	123.339	6.2677	98.3784		-49.1267	76.4728	23.0346	65.5393
	2.8819	78.1866	93.8516	84.6483	2.16172	89.887		-95.659	107.229	-121.679	87.1738	-78.9569	101.536		-3.78605	133.551	-4.98283	12.0233	16.76	16.0626		105.36	13.7871	98.5931	38.2997		-85.5662	47.9902	79.4227	102.815		24.691	81.351	-55.1954	56.4598
	119.101	50.8321	95.9647	84.0624	21.7274	72.8012		6.05784	80.1938	-111.132	88.6638	-173.568	133.539		-22.185	45.9597	-14.9111	10.5655	17.6445	15.3278		66.6858	37.897	90.2063	9.8739		-37.4286	116.95	-43.7613	54.7852		7.46256	49.8136	-32.3037	66.9011
	107.207	65.6415	95.949	86.4581	177.94	86.5326		-108.716	114.495	-87.9196	115.117	66.5259	35.1599		4.07918	47.9362	23.6288	8.75344	12.6534	16.0471		89.0889	28.0532	76.618	47.8814		31.0227	132.217	46.0847	162.488		-5.53885	66.3987	41.5343	61.7978
	76.0582	36.864	155.422	62.0522	4.97055	87.4952		-166.779	173.399	-119.745	90.9047	43.6243	9.99029		3.78766	19.2105	-10.1014	16.0807	14.2815	22.7366		102.937	47.0332	72.9114	28.1711		-78.5547	59.6563	-33.6639	108.644		-24.5171	65.7419	45.4884	78.3333
	90.5855	47.7879	95.9255	90.0414	89.2821	86.45		108.307	80.5866	-141.72	78.4474	99.4361	41.753		11.7869	99.9513	-15.2981	7.99837	-3.18237	22.7088		94.9928	63.9061	110.344	42.9006		-88.577	78.7372	6.26463	87.0087		11.484	149.34	13.4719	37.5317
	54.096	55.8956	2.41439	76.3754	82.2752	87.7771		-117.744	99.4077	-115.172	99.9049	115.45	140.981		-11.3808	150.94	23.6394	12.7937	22.7285	17.572		111.898	35.3448	109.459	37.455		-61.8613	102.486	53.9816	124.314		38.4143	110.139	15.3482	146.201
	49.7274	45.5391	99.7907	90.365	134.262	83.2805		-85.2478	123.184	-115.703	85.9763	27.1577	160.763		-15.2022	167.671	-5.39797	10.9211	18.0812	11.6455		90.8394	49.97	87.7941	34.5249		-25.827	124.961	-76.1174	67.3646		-58.9783	90.3201	8.64252	114.711
	91.2938	48.9812	123.817	38.955	159.319	48.7667		50.3813	93.8378	-118.688	98.6964	22.9172	50.3879		-20.6956	156.206	21.8356	5.08498	-0.1182	158.574		83.7279	19.2581	72.435	12.9336		-13.1685	93.8898	-15.0147	105.853		-33.3241	113.353	14.3664	89.9875
	45.3492	63.8723	86.4591	86.0967	152.122	42.4798		-16.3093	161.656	-121.856	84.0308	-24.6669	87.0187		23.0218	103.628	-22.6943	142.405	4.72513	15.29		99.8825	72.293	73.0186	7.7884		-52.8	139.122	77.2507	77.8549		-15.7374	97.2213	18.5575	93.6019
	110.815	90.224	110.131	41.9897	126.861	62.0849		94.7123	97.7531	-126.25	84.182	-166.221	40.4282		-4.27713	158.054	-5.04946	127.873	15.3572	5.76346		79.456	82.9362	82.9991	17.6585		-86.4643	57.3806	-62.353	116.51		-49.4684	61.3964	-23.6844	79.2478
	110.75	72.0296	15.424	86.3528	81.9943	73.2099		126.292	88.5743	-101.285	100.052	46.6323	50.2332		-3.57747	27.0496	-7.00987	161.221	6.63414	19.7361		100.527	90.1837	70.5178	58.7437		15.4828	60.1795	-75.9105	57.4149		43.3252	132.641	-23.6036	88.8415
	114.522	50.4618	84.334	88.473	170.562	28.5021		-94.2086	139.283	-118.337	97.1897	-63.8321	69.5432		-8.59245	92.734	9.29814	118.208	18.0812	11.6455		78.8457	21.2847	106.247	89.595		16.4396	140.681	78.3458	94.0615		53.3991	46.6183	40.9236	151.027
	153.537	10.4247	88.6004	81.3058	108.926	83.6886		-73.6145	120.801	-121.856	83.7307	-58.8163	38.3049		-1.21111	94.8256	-17.5771	161.238	-10.2676	11.6133		92.2352	32.4175	85.3342	66.0643		74.7191	67.0086	-57.1763	82.8972		-33.3232	111.417	-30.7813	75.6613
	63.3831	44.7059	81.2032	83.3651	82.1852	82.9852		68.146	68.4466	-121.33	78.4424	-58.5735	156.043		-21.2127	112.432	6.19149	11.6571	-28.2611	8.75246		105.372	61.0781	107.469	27.5627		52.928	113.648	-33.1452	114.254		51.0619	91.8173	-3.87503	121.546
	19.0452	81.2109	118.907	32.7834	60.0362	33.1463		70.806	47.5217	-116.583	81.9244	149.413	50.7475		-19.0983	35.0347	-6.66486	171.526	-22.1012	14.6029		96.114	49.5962	81.6009	11.4017		39.9178	92.6925	-79.0494	42.4732		-44.5878	128.712	-27.4469	123.107
	12.3645	75.4208	85.752	86.6901	152.493	74.5727		73.3147	56.6053	71.1576	77.3583	-132.08	69.4415		7.95358	55.8797	26.2537	9.12829	-24.838	4.33181		64.9647	54.2365	70.5683	64.8491		-79.7854	61.5402	11.1155	37.9189		25.0314	52.1166	-59.0713	44.3291
	0.773194	55.9826	62.3297	65.2023	96.3349	87.5126		-51.0966	65.2929	-120.801	84.6303	-172.292	59.3388		-6.37625	31.207	-22.0914	5.44949	23.7274	11.6745		91.4404	73.8258	83.0805	30.7485		2.30054	122.45	4.50472	75.2037		-5.1761	34.9341	-30.8098	73.1956
	82.04	31.1097	14.3839	77.6107	94.7198	76.681		159.888	26.1808	-114.288	114.141	98.7994	67.8799		-19.7955	16.264	-5.47092	169.326	-4.59516	11.6043		68.3724	43.5568	98.1982	21.6365		30.7754	69.2641	63.1887	76.9707		10.4208	162.429	-22.2088	135.404
	117.095	21.2244	2.41198	83.6443	16.148	75.3298		-44.5464	87.2945	-47.8481	99.1277	-106.633	146.444		-2.99913	33.4906	8.97096	8.35672	-22.1012	14.6029		94.2493	21.8925	71.7676	46.319		-4.20333	67.8222	80.6786	112.048		-29.0977	96.6164	-20.9805	132.229
	131.52	27.5396	95.6033	85.5584	17.5543	76.5589		15.9218	141.249	-116.053	92.5457	-135.077	90.1197		9.41699	171.702	23.6288	8.75344	-26.6095	14.6282		86.3615	68.6068	76.2281	14.013		-73.463	102.791	82.2123	93.7528		22.5735	56.1703	-12.3577	146.171
	5.71397	28.2667	98.0543	87.0697	7.77494	85.0944		-152.276	126.818	-127.656	86.8766	124.259	77.6061		-10.7129	21.0708	-12.9825	14.9776	-28.2611	8.75246		108.991	81.5245	88.8956	36.8211		10.4483	152.14	-76.187	94.5149		-44.2177	99.9271	-46.1797	84.3324
	107.096	44.9443	173.975	85.595	90.7107	87.6185		158.961	143.973	-108.676	72.8922	-41.7605	138.635		-6.77038	156.191	-23.2866	164.578	-4.59516	11.6043		98.0918	82.0933	68.2458	35.8046		82.1061	98.0851	-83.0608	101.585		19.0643	72.1438	-37.0131	130.798
	123.014	32.8664	0.300735	88.4292	93.5227	87.5655		-89.2586	139.706	-179.51	96.899	-27.5716	103.835		-20.0443	150.195	-17.927	175.206	23.1291	14.6177		112.74	63.7954	97.7682	32.9293		-33.1168	135.988	-87.4093	83.4266		4.84926	24.3457	4.60131	58.7539
	115.614	57.4662	23.8712	83.977	55.001	28.6803		-77.2568	33.8272	-115.35	89.5605	118.416	29.25		13.386	171.706	7.20502	10.1889	10.84	13.0908		112.011	30.5813	69.8381	36.9482		41.3662	39.1375	-2.35178	122.234		-17.1396	78.0156	-52.1236	67.1818
	175.136	54.8354	84.0159	83.3834	86.5153	88.8921		82.031	94.2392	-117.809	96.7386	18.3752	130.086		-21.0827	172.815	0.685136	10.5524	15.9584	159.354		115.074	13.0807	99.3232	34.8296		-66.6288	29.5686	-46.9507	66.7803		58.51	25.8233	16.8908	125.98
	125.478	59.5325	104.782	79.5951	86.379	81.7016		43.5411	62.6725	17.3666	69.8764	-59.5759	27.6283		-5.48987	43.9629	-25.518	74.2074	-6.36495	7.20244		92.9851	84.9305	105.587	50.4458		21.0326	140.487	-58.7916	98.3093		-44.5607	83.4504	-27.4852	120.266
	22.2205	90.4945	19.6525	82.7657	29.8512	50.7174		-60.5188	111.896	-116.403	95.5377	-140.029	94.2648		-4.50311	37.7168	-11.1818	7.99188	-3.40484	19.7299		67.7849	53.1349	90.7081	36.0392		42.1603	135.79	-69.6474	79.6983		-56.2345	35.2988	-49.4573	59.1608
	103.032	77.0113	91.0234	87.0236	97.6733	83.8957		73.4887	78.6997	-97.0646	103.404	-96.8461	68.5295		-24.7685	164.373	18.9808	5.81007	23.7274	11.6745		78.4022	82.6321	101.852	64.9689		-1.21539	124.961	-79.2886	131.239		-43.8551	78.6152	57.3524	119.353
	131.885	81.7753	43.4188	48.7128	75.268	89.1007		-52.955	82.4533	-107.086	98.0896	-25.867	141.853		24.7508	151.714	-12.0499	166.762	-10.2676	11.6133		87.1395	47.7807	72.2506	56.252		65.0584	121.217	-19.5675	82.052		-38.6001	115.646	31.5436	65.6274
	171.625	74.6961	84.3497	86.0829	98.8131	70.3798		-130.181	40.8189	-117.463	80.2633	-159.468	36.571		6.23002	137.497	-8.69382	173.726	-13.064	14.5664		91.1335	23.1868	98.1501	45.7445		33.6506	164.056	89.7988	104.478		-3.87834	133.051	-27.52	23.9229
	42.2518	87.1716	134.989	81.5809	100.347	76.5756		73.6221	145.224	14.9042	83.1016	-63.0745	65.0107		-5.57014	136.712	-14.5146	15.7181	24.4413	13.8879		82.599	89.5291	87.8718	24.3179		5.64203	157.942	72.2174	103.906		59.1622	113.015	-13.5326	129.005
	28.4599	48.7751	100.922	78.6585	83.6586	86.5557		39.7419	73.971	-108.14	100.206	-48.3019	129.89		-8.62921	169.868	-13.9998	11.2985	12.422	11.6237		100.058	72.4501	100.933	15.6895		26.4354	133.613	3.8077	109.141		-21.0134	104.825	10.3157	55.9754
	144.551	84.1489	90.3481	82.8239	87.3875	62.7848		179.501	140.86	87.8564	79.3442	13.2802	88.2621		-10.0925	143.322	-21.6266	174.484	23.7274	11.6745		82.6414	76.5754	74.3806	22.5422		-86.8145	50.356	-85.836	86.8752		58.7816	69.2795	-10.7743	40.6231
	61.3431	46.2973	6.99551	72.3561	78.0357	86.6601		-105.814	54.5699	-95.3076	100.961	-48.2951	8.46903		-24.4341	79.2648	15.9342	171.176	16.9276	171.149		65.5028	16.9806	108.497	31.7164		64.5276	95.3826	-76.0072	92.8707		31.0602	150.471	7.39815	71.8038
	72.2812	42.3151	96.3934	72.7741	107.589	35.3388		-33.2316	37.9129	-139.435	77.0727	93.1264	37.9367		13.2039	88.5591	19.5132	7.27629	-6.03288	172.573		109.5	87.3758	105.348	62.2828		-54.8284	88.3629	4.59804	25.0088		55.9704	70.5524	-52.3955	132.629
	169.158	69.3688	154.645	87.0574	90.6654	85.2268		86.9952	100.224	68.694	85.5123	152.462	136.771		-11.8186	40.0486	10.1973	157.513	17.374	19.0275		97.6132	33.5784	79.4754	15.0969		-67.4835	79.6513	5.91455	92.6811		-16.7957	112.387	-49.9679	109.919
	179.015	66.7951	87.5437	81.6006	77.8057	74.5317		-77.7348	108.292	-133.105	88.2221	-2.34777	27.2169		-17.4239	61.4656	21.0634	12.7864	-3.79736	16.0259		114.7	37.4688	99.2991	22.7468		-4.37924	79.8077	-38.0734	115.231		13.09	77.4055	-34.3081	127.636
	141.467	46.428	94.5746	81.6468	96.3798	89.9002		137.779	65.4121	79.4176	82.9661	10.057	153.354		12.146	91.8411	-21.6215	8.74555	-18.9878	5.77087		103.214	74.6388	93.0162	59.9814		4.58587	121.221	-87.6119	94.0376		26.4679	131.052	-2.49219	114.692
	134.296	7.53224	165.192	84.6859	79.3744	83.0374		83.9919	73.086	-108.666	105.875	-29.6933	133.186		-15.4118	145.246	-0.04744	159.365	21.1394	4.322		79.3993	25.7671	101.812	42.5638		60.1371	125.506	-31.5468	104.292		-3.61068	157.605	6.67928	158.183
	126.811	18.2256	57.5399	40.0963	92.0486	84.0015		6.05784	80.1938	0.313761	81.1428	-119.908	117.616		-18.0665	12.2087	8.97096	8.35672	15.9525	16.7987		111.922	43.1046	113.851	24.1459		-65.7426	31.2731	44.4836	126.157		-10.6117	23.2247	-54.2646	45.8312
	145.551	60.5127	39.8167	59.7117	83.6135	84.1603		148.123	139.368	-113.59	98.8458	97.2562	58.533		-21.5606	114.06	19.5132	7.27629	11.4493	17.5228		81.064	75.1858	86.0677	69.9234		-15.6287	73.6725	-82.6176	66.5376		28.9012	61.0654	-9.70294	46.9505
	86.8418	72.7423	98.4762	76.503	93.2889	75.4782		-46.5292	126.324	-122.206	87.6221	97.1667	107.509		16.0212	84.9758	-15.0551	171.905	-20.7279	8.71138		73.2547	45.3488	110.124	21.9304		-40.557	7.50352	-62.5004	105.471		11.0313	28.8516	4.58595	64.1296
	36.5749	64.8877	170.124	73.7258	96.3349	87.5126		-128.41	31.2105	-108.847	88.5139	64.3507	137.656		24.4461	93.3524	-5.81029	170.06	23.1291	14.6177		103.268	60.043	103.428	20.4861		52.0446	73.2028	-72.0323	118.675		-59.1031	133.429	-31.9805	155.375
	106.66	8.35134	11.2109	80.9433	90.6654	85.2268		40.9061	23.4827	33.5358	93.2686	23.0876	81.0217		-3.11472	31.966	7.03274	14.6024	-17.9868	10.1678		101.21	28.8464	99.6264	25.736		88.7822	71.7902	-56.106	75.6027		-29.7842	55.8077	-27.5229	150.826
	44.0774	6.36703	74.9263	75.4265	107.585	87.3045		99.5962	41.794	-33.609	106.008	-68.9619	88.441		25.1756	79.5705	-21.6697	65.6306	12.422	11.6237		95.2402	38.9551	85.8213	47.8195		15.1323	88.9628	70.5338	63.6051		11.6857	88.8476	-11.0366	65.4475
	89.2393	58.6152	83.2695	89.9583	86.4703	86.5029		-164.873	127.539	-110.955	92.3948	-5.66667	66.6926		16.337	112.103	-17.4518	10.9377	-28.2611	8.75246		65.0839	69.0202	76.1496	46.2903		55.562	89.2582	56.8444	69.1772		19.3089	12.8584	-18.0712	74.3232
	58.416	85.3312	97.3512	87.0651	96.1504	77.8776		169.525	77.2815	-94.6025	106.492	-113.709	65.7541		18.6802	28.5697	13.3278	12.7694	24.7219	8.74126		78.4305	26.5145	104.617	43.7246		-79.0845	76.2931	-87.3936	77.3705		8.52281	98.729	-53.4624	71.0196
	82.7302	47.4174	77.3736	77.5898	93.5678	89.9531		-9.97765	42.2479	-11.2879	88.9369	52.8893	113.727		0.195211	77.4158	8.55854	8.72287	24.7219	8.74126		104.577	87.9579	102.826	55.6863		-43.1043	171.409	-74.6202	100.693		22.236	101.454	48.7118	57.8011
	67.5594	86.4981	164.134	87.3778	91.9555	79.1746		164.66	19.4539	21.586	68.2796	-134.81	60.2108		-10.7269	63.1399	20.9142	22.0375	-13.064	14.5664		87.7739	66.9999	88.6445	86.1294		35.7021	127.175	59.7105	93.507		-58.2434	48.611	1.77353	46.9389
	134.721	90.1501	96.656	85.8645	90.7107	87.6185		60.7467	64.9126	-79.4853	106.798	81.3345	33.4651		19.0313	150.195	-16.7187	174.837	-24.5678	7.26338		113.19	87.8349	67.4404	40.4484		-31.9747	59.834	1.6947	83.715		-2.37666	92.4302	-5.24477	128.979
	146.221	31.6641	98.0938	81.066	82.2304	85.3853		102.964	71.0741	-113.942	95.2372	-5.3756	134.864		-9.96944	19.2135	-16.9439	170.809	-0.22293	21.962		114.589	90.227	94.1558	70.1859		-33.0345	124.416	56.8164	58.5162		4.30369	100.545	58.0598	84.5796
	165.99	24.0986	163.084	84.6822	89.1905	81.6486		93.7516	62.6965	-100.405	101.723	-6.3987	30.2266		-14.9103	100.561	-17.1433	5.07214	27.5269	12.434		84.5172	48.7701	68.8374	47.9319		18.8252	119.663	-11.6372	41.6091		-49.8286	74.6231	39.1857	146.455
	175.998	33.9157	7.00037	67.2795	90.5255	77.9836		76.3495	85.9144	-119.041	91.8	121.36	6.21739		8.97246	105.463	-28.005	9.13122	6.75363	11.6095		86.3639	67.9644	86.0264	64.7465		-4.73113	109.796	29.9468	150.56		-2.72805	87.3554	-31.6761	118.922
	48.4107	30.8417	88.5843	83.7137	94.9062	86.3439		-9.72992	69.9659	-110.953	98.0908	39.2724	165.13		-16.7565	137.506	-8.05133	6.88926	32.6561	2.918		107.818	64.7746	91.8882	26.1634		11.6176	120.18	-87.0646	86.1246		39.1211	116.643	28.2647	104.625
	112.457	22.7294	93.4705	89.13	86.3321	79.2806		-131.093	152.812	98.7596	65.87	-98.6582	102.529		3.79703	11.4623	-10.3535	174.825	27.5269	12.434		105.755	53.9972	113.695	39.3642		65.5797	74.9084	-58.6298	104.552		34.4572	31.4945	50.9711	154.199
	119.942	86.0127	95.572	90.3375	90.5255	77.9836		-98.2172	119.255	-123.612	91.5027	-70.2446	139.924		-1.21272	156.563	-11.0651	81.1929	-14.9198	17.5285		76.5125	69.5336	73.4704	77.4777		-77.1514	79.8018	-21.5523	129.779		-30.4945	71.8264	-8.21461	60.1256
	21.3195	44.4133	97.6852	89.7545	99.1471	87.4599		49.1741	24.9367	-112.008	97.7898	-174.409	54.3824		-25.0682	38.901	-28.5715	6.56727	-10.774	18.2572		67.3489	75.4515	109.134	30.5737		-87.3414	48.5892	69.7026	81.6649		-42.8082	93.9133	-13.8478	70.5674
	52.629	21.8212	13.6788	78.2191	96.2441	82.7207		152.471	137.792	-119.044	83.1291	-155.344	132.002		-10.7304	59.75	-8.57891	14.9718	-8.53823	14.5555		106.028	74.0276	84.3553	21.3585		-50.4373	118.976	-61.4507	107.652		-2.04015	140.522	11.7138	60.148
	62.1336	48.6881	104.017	89.1984	86.4703	86.5029		-68.1797	100.042	-123.786	97.6427	99.3089	54.9434		10.3381	35.4092	15.9075	12.7743	-17.9868	10.1678		104.827	65.5877	83.7408	5.51585		23.3959	120.699	17.6625	56.6277		42.0986	152.728	-13.9452	54.5487
	165.01	33.5404	54.886	73.1389	82.2304	85.3853		-70.3934	114.427	-107.616	91.0502	22.3777	79.2036		-11.4115	84.3712	-9.72724	174.459	-24.3354	16.0918		78.9195	85.7834	90.7344	39.9046		70.1553	115.616	-84.2305	77.6841		-0.3101	42.6846	13.2175	50.1043
	144.668	46.8191	84.0159	83.3834	84.9501	80.5197		-84.3178	94.5174	-117.982	106.655	-12.6709	69.2662		20.2303	92.1499	9.69234	17.19	24.7219	8.74126		67.0185	41.591	77.3339	77.1462		-8.10812	141.844	-35.6888	55.8882		1.35912	140.522	5.80394	128.985
	120.945	70.4206	19.2973	84.2656	84.9501	80.5197		-157.559	132.243	-115.701	92.5456	74.3293	78.7715		-23.1184	151.333	17.6513	8.00486	20.9929	7.25366		68.0513	75.7616	66.03	68.4577		31.1047	32.988	-88.9556	70.0555		-4.95487	43.4702	-31.8776	103.401
	62.5078	52.9292	58.3582	81.1169	90.7107	87.6185		-127.345	118.05	-28.3365	102.925	90.3918	124.96		19.2805	165.838	-19.3354	175.575	-18.9878	5.77087		71.3159	28.9396	68.9205	80.2457		55.6886	36.817	-78.4391	81.1903		-55.8189	97.8064	-45.2918	54.8662
	94.9801	86.3991	95.9411	87.6534	99.0108	80.2551		-38.5596	84.6284	-10.2333	86.5476	158.808	84.0023		-24.7889	77.7441	-25.0894	10.2229	21.1394	4.322		88.2595	78.7319	68.3992	57.3482		12.1448	114.304	-76.6897	84.5036		-6.59771	115.986	-55.7091	102.522
	85.4667	80.7259	135.736	72.3754	92.0486	84.0015		111.438	75.3801	118.784	111.551	-51.192	68.3862		12.5479	26.6795	-20.337	174.114	-24.5678	7.26338		79.0336	55.0112	106.029	44.1096		83.1569	69.2585	61.5465	124.118		-12.9288	119.354	48.3513	75.9383
	120.877	43.32	84.6836	88.7738	87.8988	87.6716		-59.7569	103.139	-30.7978	100.184	-88.6414	31.8414		2.6481	120.438	-8.14885	164.178	20.9276	10.189		89.6399	40.1021	85.3754	43.8546		81.7536	90.8964	44.2754	5.77008		21.5295	89.4424	-57.7098	145.195
	179.927	33.533	98.0621	85.8737	89.1436	79.2277		-50.6807	115.202	-120.093	102.339	-144.778	69.3454		10.0302	100.253	16.9533	13.8809	23.7274	11.6745		101.936	13.5922	90.029	7.67349		-9.70783	157.011	-25.2233	111.192		-36.1178	70.5628	22.8019	90.05
	102.221	53.1604	93.4705	89.13	77.9914	84.2647		59.4418	80.0034	-110.077	89.2604	89.5388	142.048		-23.2908	170.62	-16.2436	168.239	21.1394	4.322		98.5384	56.6967	82.6833	29.2377		48.5759	144.73	64.0442	67.7169		-1.05888	44.2582	12.7713	121.582
	57.7489	38.8574	57.7549	64.8475	96.3798	89.9002		32.9881	44.549	-119.569	90.457	-167.348	62.7382		22.7345	68.0632	-23.5175	8.01741	-16.7829	19.7605		68.7915	64.9803	113.893	75.6746		-87.5306	131.611	6.95577	156.4		-17.8383	61.4091	-2.5265	51.5789
	85.7674	67.9919	84.3418	87.2785	84.7519	70.6444		99.7381	111.961	-128.007	89.564	9.83703	122.748		-1.91022	35.7891	21.6842	16.8446	32.6561	2.918		69.6541	69.6714	113.052	38.9801		51.4833	142.421	-74.0579	86.456		-34.7231	96.6142	13.4796	150.734
	159.98	54.4827	96.6403	88.2552	96.3349	87.5126		-48.373	79.7574	-104.987	65.7084	-61.3215	97.494		-17.767	67.088	19.5132	7.27629	-20.2357	16.0706		98.7217	55.0747	95.8294	59.9623		76.1235	56.1331	34.8855	11.6506		26.1135	126.091	0.33719	48.5197
	127.63	70.7164	17.1855	84.8603	44.37	91.9807		158.94	69.2081	-122.383	86.5763	-138.495	77.4709		-7.17186	117.701	-9.17853	174.092	-14.3385	13.0963		109.548	72.1665	92.4294	16.8549		83.3368	100.049	43.1912	96.8354		55.6259	81.3365	-48.9957	84.3768
	52.4343	83.2495	60.5671	65.52	89.2821	86.45		135.068	85.8394	-124.311	103.873	163.773	95.3418		-24.4197	87.0814	-17.1726	9.10193	-9.75836	12.3477		73.2046	60.8046	113.579	15.6078		-32.8574	109.478	-56.2934	80.9394		4.51429	26.2184	20.4629	43.8406
	61.5236	69.0396	94.9002	85.5538	89.0954	76.787		-143.419	106.327	-36.4211	106.943	16.2504	130.87		15.81	11.104	-8.69382	173.726	-26.6095	14.6282		72.59	35.22	109.935	47.658		74.8621	2.74336	11.5169	155.651		54.2175	77.6947	15.8264	81.6218
	45.1092	25.5759	93.8595	83.4481	68.1339	83.2396		-51.3684	112.592	-32.0254	114.773	62.9941	45.3125		-11.4488	31.9705	-16.7187	174.837	-4.59516	11.6043		66.5216	33.8618	73.0186	7.7884		39.3864	51.8948	24.2448	130.165		-29.4414	75.2508	4.43833	124.439
	43.2507	66.5112	112.591	67.8001	73.7092	80.7271		-141.145	134.289	71.5113	71.1546	39.6704	51.8343		17.5828	11.8411	-14.7529	174.101	-3.89845	15.2873		69.7014	57.3162	97.777	84.87		87.5549	94.6308	29.8264	95.0554		-9.75403	53.2462	-31.0596	54.682
	7.58294	20.7872	72.446	78.1687	83.6586	86.5557		-158.153	134.23	-47.8487	96.7171	-30.1341	63.2921		-21.5606	114.06	-5.88376	16.4461	17.1797	8.70322		82.4569	79.1693	90.0548	86.7178		-0.86362	50.9421	31.7373	77.793		-49.3295	37.6114	38.1485	98.6271
	138.9	74.437	-0.17471	28.4332	51.209	78.6671		171.194	139.701	-95.1259	116.946	-66.0854	82.4798		-16.9897	119.757	23.3412	10.2202	13.3419	15.3108		102.306	15.8046	75.7878	59.0584		26.0319	108.689	-86.5422	148.169		52.4528	66.7078	-11.0147	70.5555
	123.745	66.5651	175.03	84.0965	90.7107	87.6185		-82.6351	105.143	-104.27	109.476	-70.2166	29.0221		-25.8008	100.274	24.0718	13.8994	32.6561	2.918		108.625	86.0279	90.7136	36.8088		-72.5843	104.48	-85.4852	87.1749		27.5183	121.776	-15.3039	64.1602
	73.4122	56.1922	91.1465	69.2672	92.1392	88.7861		-128.011	112.748	-108.675	76.9113	-141.82	54.5167		16.0709	51.8344	-19.95	52.8003	-24.3812	13.1408		96.1175	25.821	81.2832	42.7028		73.1826	41.4699	-43.8503	100.304		-4.48627	95.4214	47.589	149.624
	131.091	54.5426	98.3844	90.3559	72.1412	72.1379		-161.344	154.947	-106.039	75.5277	-93.082	134.954		13.5521	91.8425	-12.2225	7.26051	-3.5429	18.2459		99.8475	82.7011	101.741	36.3492		48.3558	97.7878	-88.2672	75.3723		-52.19	163.891	-39.9555	19.5857
	12.0942	24.1369	84.6914	87.5795	99.1023	85.0681		-119.318	123.315	-117.286	83.4291	-170.901	71.131		-1.70653	137.887	-15.9365	12.0371	-10.7393	25.7156		86.3784	41.2609	92.8663	13.1639		13.5496	67.3378	12.7837	114.437		21.4585	151.229	-42.1977	68.3092
	165.647	79.292	87.1701	84.904	87.8988	87.6716		56.1725	63.2777	-112.897	65.2188	21.7771	30.9428		17.4999	40.0555	-6.42469	171.16	25.8988	13.1599		114.462	74.0532	103.615	41.7681		-38.5339	135.593	-74.984	171.075		10.6285	70.8864	1.74084	66.7248
	9.16397	32.4288	77.7151	79.1151	85.0419	85.3327		-66.308	82.3736	-41.1657	111.528	14.8797	21.966		17.0627	29.3228	23.6288	8.75344	-24.0898	160.871		97.2066	84.0447	103.133	18.2626		-79.0871	95.5307	17.3384	88.3472		-25.2406	124.629	30.2893	34.5863
	134.703	83.5725	163.094	79.8582	68.0912	80.8267		-7.50424	46.985	-130.823	73.522	-97.8252	143.479		6.85313	123.977	-10.3535	174.825	-24.5678	7.26338		96.3696	71.654	68.5105	22.5802		-82.4144	145.874	89.0554	88.809		48.6726	156.471	-8.11603	94.7356
	125.553	81.1903	113.853	90.4532	87.8535	85.2798		156.201	96.5192	-121.863	62.0568	112.598	37.7172		19.6214	44.3717	22.5041	10.585	-19.3643	13.1156		77.5962	62.0074	76.7049	33.4532		36.5791	107.745	-67.735	88.5621		-35.8554	145.142	-51.0497	52.0165
	127.106	30.9528	100.938	76.2117	79.3288	80.6245		97.6296	111.975	-99.8789	98.238	-77.0104	58.0499		21.474	21.8288	22.5041	10.585	14.9372	13.8412		115.277	30.591	68.5192	21.0914		41.7139	134.009	-88.495	95.6826		-39.3027	114.329	39.5685	97.4385
	153.836	19.2743	94.5467	85.8507	96.3349	87.5126		-35.0135	76.7676	-122.734	88.0701	168.583	55.8384		8.59801	19.9549	-6.92671	171.893	24.7219	8.74126		103.199	22.1073	115.589	66.5155		9.2949	11.5397	-88.8695	104.48		-11.1663	94.5222	11.4953	102.026
	36.9215	63.2251	83.3009	85.1782	90.6654	85.2268		-116.408	109.927	-117.808	100.057	165.113	74.8806		5.20921	14.4062	9.01666	11.66	12.422	11.6237		86.1291	85.0581	72.6481	61.4872		-68.7173	106.027	-70.5119	74.0237		39.1059	85.8512	-22.4627	43.8366
	88.5214	55.7771	118.075	89.8812	94.8148	81.5426		-109.108	119.525	-114.47	95.687	-30.3606	98.9566		-17.0289	92.1447	-5.47092	169.326	20.9276	10.189		88.3351	10.9749	97.309	46.5449		-63.9676	76.602	10.673	116.419		35.2325	71.5101	21.0758	136.985
	20.7789	25.2498	81.5489	84.2677	94.9962	91.1201		-40.1306	50.8494	-1.09267	65.5208	-153.579	127.322		-25.8419	146.408	16.1005	8.73476	-19.3643	13.1156		107.159	34.3728	68.5982	84.7654		-4.20376	109.637	26.4444	60.8163		-14.6737	54.722	-25.1773	70.6444
	63.6523	74.6904	98.0699	84.6759	96.1504	77.8776		-45.9551	40.5699	-101.634	107.43	-87.9229	86.4328		-14.9363	77.7294	22.6459	9.11739	-13.064	14.5664		82.7612	48.3665	105.386	66.9051		64.5251	75.5258	9.60221	82.6608		-13.2735	81.3537	8.77943	80.381
	138.846	26.7683	98.3844	90.3559	79.2346	75.7419		-30.4077	148.501	-107.091	81.62	-50.3905	127.589		-14.1648	131.564	25.2084	9.49184	-22.4978	159.379		75.452	37.7307	104.988	61.27		-17.9159	121.57	-72.119	84.2148		4.65613	113.36	35.824	143.348
	15.8576	59.1644	13.6748	80.6449	83.6586	86.5557		-165.763	133.42	-109.901	89.4096	101.713	129.326		-25.9104	50.7053	20.5914	6.91262	19.8761	16.8165		78.2144	86.3793	68.804	7.81591		-39.4328	162.208	-82.896	105.731		-18.5444	73.0822	10.5085	25.3243
	141.492	26.011	57.281	85.018	77.8057	74.5317		-154.384	135.821	104.8	47.395	31.5529	150.251		-25.4547	97.5527	25.741	14.2731	-20.2357	16.0706		102.53	68.9789	86.1358	79.2218		4.82355	136.186	77.505	108.871		24.4369	161.686	11.3931	120.166
	26.7764	81.8036	95.0202	68.3322	89.2821	86.45		-68.6575	117.422	-110.253	90.0065	132.376	170.056		16.7557	25.9332	-10.3535	174.825	24.7219	8.74126		111.315	69.3256	111.38	44.0751		-39.5372	108.53	-25.0464	110.395		58.7911	83.4423	-58.1882	117.953
	105.755	56.0744	79.8208	79.7357	92.0941	86.3969		-76.3724	114.061	58.6753	82.358	115.061	27.775		-3.98607	156.19	-3.06453	172.623	-6.36495	7.20244		83.523	29.7337	76.5083	35.3672		81.5716	50.7432	83.5931	83.587		42.9535	53.2356	39.9732	137.206
	1.47739	86.0299	94.1697	89.7315	85.0419	85.3327		-58.342	101.925	-120.096	90.0095	-144.02	132.067		-21.3034	59.7627	-20.337	174.114	16.9276	171.149		86.5047	77.8119	110.288	44.8722		4.7617	123.518	-83.0258	87.7785		1.49036	77.1005	-33.8465	156.889
	66.4942	24.762	83.2773	88.7646	94.7679	79.1216		-85.1681	114.328	-109.375	85.0763	120.267	36.8652		12.8638	77.4225	-21.92	16.4733	-5.0147	10.135		88.7957	76.1347	105.496	82.4165		74.0236	121.74	-86.3554	83.7295		31.3812	109.507	27.2139	71.9401
	153.289	15.2077	168.701	88.2808	86.379	81.7016		-172.536	97.3901	172.403	102.349	170.792	92.927		-18.4491	81.9758	19.0572	12.4135	-24.5678	7.26338		110.766	76.0506	89.28	45.4083		-34.9662	102.336	-72.4579	79.0843		-3.07906	74.3283	9.7897	26.8259
	12.7116	70.7353	94.8884	87.3478	82.0923	78.1421		70.5903	117.079	69.7515	76.7454	-63.2184	151.489		4.08292	154.695	8.71583	12.0272	24.7219	8.74126		98.321	21.1616	89.4941	28.8139		-7.54258	50.5566	7.08785	33.1248		-9.05638	90.9369	42.7466	73.3832
	179.577	70.0004	85.0607	84.8902	94.9062	86.3439		-150.806	111.035	-111.485	83.2771	-40.6959	70.3939		-11.893	133.953	-18.6724	12.0428	23.7274	11.6745		64.4516	51.0467	71.2155	27.4292		-77.6748	54.4998	-5.50714	71.6194		-7.69489	138.965	-20.738	96.0001
	114.951	14.9381	98.4039	87.3708	124.387	82.2247		-56.5453	95.5953	-114.647	89.8587	-70.8921	138.356		-23.7156	152.087	18.2653	9.47302	0.914968	12.3385		101.129	67.6897	77.8274	31.163		-0.16059	95.387	-83.8613	71.1756		22.6179	154.238	46.3463	111.183
	177.194	36.2165	83.9844	88.1721	87.8988	87.6716		-71.04	106.772	-103.749	88.0644	53.7064	56.17		2.68722	25.9225	17.6984	175.573	-5.0147	10.135		72.2018	30.455	102.982	74.8198		-29.5146	68.4643	2.92416	78.4245		-48.424	77.0863	22.7806	92.4395
	77.2751	55.8182	96.656	85.8645	83.5678	81.7543		50.5889	67.9064	27.1469	38.5337	-78.1351	91.3232		6.52458	25.9239	-19.3046	9.84037	10.1746	13.8257		86.016	66.9942	65.857	35.0525		-34.7914	113.487	-4.89447	136.125		55.7111	156.467	13.6757	133.785
	6.03778	64.5973	100.16	87.6809	94.9962	91.1201		155.118	86.6567	-117.985	95.988	126.956	45.4017		19.5698	32.3613	18.8079	14.2536	-24.5678	7.26338		86.3153	81.9046	63.7538	6.38143		72.2756	30.5139	-62.2107	58.5038		-10.4617	83.7622	-0.5704	144.621
	15.3552	39.336	80.8457	84.2632	86.5153	88.8921		132.385	50.2838	-69.4602	122.436	-60.9115	31.3923		-23.8371	26.3186	12.6645	18.3048	20.9929	7.25366		80.8108	51.2885	97.7337	23.1303		34.2899	58.6181	-73.9132	99.1801		-48.7822	88.834	24.456	147.795
	171.962	51.4897	86.1294	82.7961	120.06	76.2264		169.528	79.7146	82.2288	86.8625	-71.5067	149.13		8.64385	34.6409	15.0713	174.835	17.1797	8.70322		71.7941	40.4346	106.111	21.2119		35.5207	62.8943	-78.6362	89.7297		35.9446	92.1235	11.4417	112.096
	167.549	14.0844	16.8355	83.9607	86.2842	76.84		128.068	91.8476	25.0963	108.193	32.0766	61.2548		22.3954	61.8122	24.2402	9.85583	-14.9198	17.5285		102.117	37.6232	92.8813	29.9245		-73.1509	15.2144	69.5372	86.0189		7.11728	107.938	23.9115	118.868
	60.0726	57.6632	93.4783	87.9359	91.5023	58.5977		127.577	67.7362	11.5657	62.1971	119.038	115.629		-24.0437	100.574	14.2063	9.83159	-24.838	4.33181		85.4831	68.4436	74.921	84.1248		-51.3147	106.184	11.3463	29.3294		38.5534	36.0762	-10.4839	155.208
	7.79933	76.9617	106.208	76.5526	85.0869	87.7245		106.055	135.678	-97.5931	99.8993	128.866	156.783		21.6442	87.3761	-4.91497	167.857	20.9929	7.25366		104.021	49.4251	103.654	70.4388		49.4074	68.3022	84.7958	73.0556		14.5073	130.269	31.0933	102.191
	136.391	59.1557	54.4547	87.3948	93.5678	89.9531		-101.774	28.7244	7.6964	93.4151	-171.146	149.019		-6.75687	145.238	13.0975	174.1	25.8988	13.1599		85.6305	46.5793	84.2929	67.6943		57.8464	83.124	-50.8837	163.033		50.7089	89.1315	-8.20549	62.8121
	33.2191	15.5735	80.5618	74.2264	82.1393	80.5723		44.6686	41.7503	-116.228	94.1899	-29.6765	40.0937		20.2151	101.787	-18.5309	6.53945	-24.5678	7.26338		65.0872	68.0588	70.3141	78.4139		-35.4887	48.3957	3.12932	147.734		-2.72822	92.1315	37.0015	15.1327
	89.7496	39.9098	125.119	87.5322	96.2897	85.1208		9.33589	158.698	-114.995	102.797	-55.3038	60.3713		-13.3146	163.249	-8.83157	169.696	9.55918	20.4859		68.7281	84.254	109.205	60.5603		-66.9616	120.348	89.9133	80.5578		-24.1722	85.8569	14.3382	94.7728
	47.0353	36.9572	85.3985	86.9867	97.6275	81.4897		29.5623	73.6993	27.5559	114.28	-173.049	94.7172		-17.0834	54.8028	7.15082	169.695	-14.9198	17.5285		100.844	32.826	66.7132	65.8597		46.9478	80.4111	-31.8408	63.5124		3.59975	84.9624	-46.6807	56.3192
	100.141	58.9241	81.8789	87.5611	96.3798	89.9002		10.9575	68.3646	-39.7595	111.849	15.4538	109.484		-4.52966	28.9343	14.2063	9.83159	19.8761	16.8165		86.8801	70.9933	109.514	33.6149		-10.3552	62.7279	-48.0334	80.8047		-45.9668	83.4497	17.0173	112.129
	58.776	88.0209	156.057	84.6664	93.3852	80.3607		-154.222	138.956	-87.9244	102.177	-41.0793	117.108		-19.2993	147.159	-19.3354	175.575	-12.0224	16.0401		74.5395	81.1128	75.4363	26.2745		5.46448	95.3869	3.79831	56.0956		-27.9635	137.395	8.75179	87.5727
	96.4476	17.2185	80.6659	10.9163	84.9501	80.5197		-136.703	96.891	-20.6023	106.006	22.3189	20.4527		-12.7886	113.721	-9.72724	174.459	-3.40484	19.7299		77.6923	84.7315	97.6673	69.5265		8.98097	128.308	-83.1196	121.58		-31.2144	114.006	36.9577	83.0361
	114.75	26.0878	83.2695	89.9583	93.5678	89.9531		-72.4471	106.763	-115.002	80.8676	144.852	28.2676		-12.7901	112.422	-16.7187	174.837	5.04909	14.5525		115.003	45.2827	107.797	60.5694		-14.5876	14.114	79.5928	169.23		55.1204	136.202	-20.9192	71.8623
	164.944	79.8991	16.5157	68.2573	96.3798	89.9002		-153.993	139.346	-16.5624	77.8046	9.03695	30.2245		-2.67925	141.389	-18.5994	8.37162	3.48139	18.989		113.623	39.2065	83.4418	32.265		-50.6078	71.323	44.9387	90.8486		-50.065	25.4535	-52.1236	67.1818
	17.2608	59.163	96.6364	88.8523	92.0486	84.0015		-44.3105	47.6708	-105.33	92.9905	8.32932	69.2783		13.2114	81.3673	-15.3426	167.503	11.4493	17.5228		67.5333	72.8157	74.7494	60.7913		-82.7542	24.1177	-16.4167	98.8258		-11.8663	74.0172	-43.5184	135.651
	90.9285	8.775	60.5495	68.1136	90.5255	77.9836		-89.2856	143.576	-127.834	78.5964	-45.6121	166.546		-2.51054	41.9964	-13.2215	173.366	-24.5678	7.26338		94.9928	15.7811	78.9291	8.84944		21.1089	89.8579	37.456	131.526		-24.7076	39.9468	-28.1322	60.2502
	30.9501	61.5508	94.5428	86.4489	63.5746	64.5509		111.77	72.5854	-116.056	82.3762	18.6458	147.271		22.1478	31.6045	12.7168	164.186	24.3054	19.0639		84.9221	77.9594	87.8025	67.0237		78.185	47.9911	49.7204	108.618		-11.8706	101.761	-19.1737	117.44
	83.0922	40.3234	104.815	74.6944	97.6275	81.4897		-31.645	113.979	-120.795	105.724	100.283	45.6835		-24.1716	18.8607	0.585005	11.287	-28.2611	8.75246		94.6467	62.5679	113.197	76.9069		-52.0983	11.5368	-85.6825	95.6897		-26.2885	106.996	47.2622	59.1658
	43.546	50.7028	98.3922	89.1622	125.889	88.189		114.09	104.627	-100.404	103.558	30.9286	133.186		15.337	158.062	-9.58326	9.45657	20.9929	7.25366		84.7229	85.0536	110.749	79.0571		-43.5785	144.538	-17.2974	100.793		-16.9885	155.737	-34.677	103.433
	165.962	47.9847	96.3025	86.1614	65.3657	85.6882		134.193	55.857	-129.589	86.7277	-83.4072	38.0342		24.3417	164.741	22.5041	10.585	0.073674	18.2451		111.569	47.0599	73.8445	80.8194		15.6604	107.277	-82.6425	75.3864		58.3521	36.4499	53.4152	107.489
	164.743	28.6063	82.5898	86.3704	104.816	89.7433		67.6139	48.3419	52.8781	68.9268	49.9502	154.638		-12.375	150.564	-2.69957	171.158	6.75363	11.6095		92.6596	77.0675	75.4363	26.2745		-15.9821	120.352	30.4403	30.0684		10.2565	145.532	4.88101	45.3476
	4.63825	77.8809	52.483	63.1619	92.1392	88.7861		4.98945	57.2415	-104.272	103.559	154.54	75.5398		16.8027	27.8131	-24.3983	9.11995	-20.2357	16.0706		105.167	68.8272	110.96	22.6704		-17.7391	98.3928	62.5497	105.007		-31.9155	108.875	25.6372	87.689
	176.548	58.4007	93.2855	65.3992	85.0869	87.7245		-104.956	33.6379	-93.3713	108.525	-97.8408	21.2125		10.4045	72.7924	-8.26253	173.359	9.57615	14.5615		100.396	43.8556	98.5186	43.3716		4.93675	63.897	-36.8015	15.3274		20.1924	46.2351	17.0571	107.021
	121.785	38.6331	15.4418	76.6956	94.9513	88.7331		173.03	61.9917	-117.813	83.8796	95.2467	145.826		1.24385	129.974	22.7117	16.1085	15.3572	5.76346		105.891	63.2742	77.1598	39.6077		64.3511	89.5557	-58.1144	109.706		56.6577	51.341	28.205	109.653
	96.364	80.3832	96.6599	85.2659	86.5153	88.8921		-147.394	129.894	-107.098	62.7259	-64.1972	144.628		-5.98597	33.4916	-5.99943	170.426	6.75363	11.6095		65.8094	62.8125	91.7733	81.0011		-51.4868	72.422	-88.7211	114.136		-60.029	84.0419	-13.7523	89.9709
	63.1978	50.6449	20.7414	69.5427	89.2366	84.0546		-162.127	133.427	-19.0201	108.979	69.2758	146.885		12.8508	90.0509	-3.9468	16.0756	-20.7279	8.71138		103.598	22.6674	104.095	21.9695		3.17927	92.8437	-11.8399	89.8429		18.7266	124.994	32.4565	135.534
	85.1574	43.4464	119.135	88.992	82.2752	87.7771		142.479	142.876	-110.78	90.7528	158.259	116.664		2.86256	34.6383	-22.3564	6.91497	20.9929	7.25366		111.386	51.7671	113.836	67.4977		-23.0443	45.0131	-25.3982	110.395		3.9507	73.7073	-9.37988	130.571
	60.1447	76.5511	23.1307	11.7367	154.293	40.8915		-61.4724	96.1658	-113.065	92.0968	-166.925	31.1887		-14.8683	129.982	22.8414	7.65142	16.9095	12.3761		96.2803	51.3385	104.509	48.4925		82.2783	71.3192	-74.965	97.9705		-2.02397	55.4516	-35.849	42.3924
	28.8308	55.9567	48.2758	28.1827	92.1392	88.7861		-177.754	34.4966	-117.82	61.8866	-17.7556	116.577		-8.21852	124.339	-13.1701	157.144	-21.5888	11.654		81.5443	89.5257	105.016	64.6183		35.6953	51.7052	23.5721	144.473		-51.2647	122.469	10.2008	153.722
	94.446	17.5956	69.2748	79.0618	92.0486	84.0015		93.3385	56.1101	-120.448	90.6064	14.0698	28.7038		14.6233	165.832	7.27974	47.7646	0.228715	16.7643		74.4255	63.3405	81.2648	31.8994		-53.5993	100.811	7.3171	152.84		-4.58134	39.562	-28.894	118.892
	43.9013	5.63534	87.8495	88.4961	74.8965	69.5554		133.621	78.0091	-121.323	102.798	-88.7731	98.9964		23.3747	102.709	12.9373	49.3544	10.84	13.0908		109.71	76.3548	107.796	11.2258		71.0324	102.791	32.3168	138.264		32.066	64.7532	5.97848	73.0435
	1.47504	60.2115	97.3317	90.0506	90.6196	82.8267		14.4995	88.5929	-122.026	104.95	-178.674	130.348		-3.32578	69.9581	26.8082	11.3329	-24.4495	10.1987		67.7475	61.9769	75.859	27.0228		70.5036	90.8978	-26.7225	158.25		-49.4985	111.409	55.8481	123.555
	55.1901	17.733	92.7595	90.3191	52.7388	87.0869		17.3462	105.473	-116.93	96.2878	98.9831	82.7224		-22.0451	140.244	8.07691	174.458	18.0812	11.6455		112.527	74.8222	113.27	88.356		43.2565	80.8651	-88.513	102.639		3.92893	12.8607	-36.8139	51.8086
	138.719	22.6514	91.373	87.3247	34.3572	76.4255		49.4959	61.6276	54.7278	11.8886	131.573	26.1111		-11.4483	144.859	26.8082	11.3329	13.9038	19.0135		111.223	49.2505	108.976	76.9337		-38.1257	52.0843	-14.4093	139.453		-18.5534	110.145	4.47695	110.778
	93.3802	36.031	97.7008	87.3662	78.0357	86.6601		-15.0904	120.381	-131.337	123.523	163.647	60.7318		-15.6784	51.8333	-15.7266	172.273	3.28824	19.7313		78.115	64.1836	98.0806	12.7607		57.4952	85.8226	-84.9981	102.954		-7.29755	80.4478	-53.6193	63.2865
	9.56391	90.5071	13.6839	75.1567	59.4972	71.0924		-65.97	84.4793	-50.4802	114.941	-89.3986	92.3874		18.535	134.753	7.20502	10.1889	-18.9878	5.77087		104.558	45.251	93.2249	87.5926		42.2065	126.988	-86.4805	65.2199		-43.4597	146.668	28.3816	133.908
	111.142	83.3448	84.3222	90.2636	90.7107	87.6185		-106.323	144.613	38.6206	145.667	-167.868	145.985		-20.926	73.1161	18.68	174.112	20.8246	22.0199		77.3237	90.1091	102.788	21.6059		-71.0005	90.4501	14.0563	44.751		39.6252	146.67	44.4254	59.1207
	65.8108	89.1921	84.3497	86.0829	101.96	87.4075		-98.9138	118.568	-123.615	79.5072	41.6467	47.8916		0.898416	84.0667	18.5378	7.64039	-16.1311	16.0534		115.364	27.1949	96.018	37.9303		78.2426	122.444	34.8857	68.7367		40.3936	25.084	54.1418	68.5427
	124.168	88.3896	74.1945	79.6996	87.8078	82.8797		-18.3011	134.973	-123.635	134.014	141.802	69.3752		0.639798	43.9619	11.5597	173.365	-24.3812	13.1408		112.018	37.4608	66.2134	49.1443		-5.08191	50.5567	-49.8753	141.736		55.0853	28.0803	8.37783	149.2
	32.6882	29.366	96.2907	87.9544	75.0913	79.4891		-33.1173	42.1882	-115.882	77.0666	116.321	34.5991		-11.7109	34.26	-16.465	172.64	-24.5678	7.26338		96.9982	48.6118	111.667	60.2018		64.6399	30.5148	-33.2533	68.0963		14.4992	94.2224	-5.259	122.979
	93.6521	22.0514	97.4721	36.8626	83.3201	69.3998		149.867	134.653	-117.634	94.4896	-54.7717	156.827		-20.2933	41.6199	-16.7187	174.837	20.9276	10.189		93.4	66.6935	75.216	25.9008		-1.00724	24.3113	-10.8903	21.4626		34.8956	105.129	-21.5996	31.4235
	69.8624	49.4531	98.0387	89.4583	80.757	81.8068		-73.5426	112.134	76.7797	86.4124	-143.964	158.139		13.8431	28.9411	-9.93468	9.09017	12.422	11.6237		66.1638	62.141	71.6474	31.5832		25.856	105.721	-34.8519	79.4633		-51.6101	113.996	-44.7075	140.355
	36	38.1417	11.5533	87.8403	92.1392	88.7861		37.2118	59.2772	5.05912	113.299	2.73493	81.6764		-17.6911	119.758	-14.9111	10.5655	14.0065	165.259		75.9488	80.21	105.181	32.1183		-79.4413	114.462	16.4421	65.3501		23.9936	99.9354	-22.5502	29.9102
	163.886	77.1614	83.6544	84.881	86.379	81.7016		103.564	58.5209	-117.105	99.4514	113.786	85.5566		-0.15696	111.128	20.4525	13.1528	27.5269	12.434		96.3378	29.9643	81.0905	21.0087		18.6469	66.2009	-17.9861	82.2039		-26.9935	111.42	13.0925	66.7618
	123.281	42.1346	2.4114	85.4419	90.6196	82.8267		-109.436	66.2219	-126.074	84.3319	-30.1882	147.211		18.9246	42.4023	21.7895	6.54946	-18.9878	5.77087		68.1422	52.0096	79.6982	30.3924		16.5376	63.5639	-23.1158	144.666		-6.95074	126.837	-46.6681	132.534
	49.6593	46.3328	95.9647	84.0624	73.7536	83.1401		-163.428	151.564	102.624	72.2648	-2.20881	127.834		-3.70856	25.9226	20.3253	173.018	-14.3385	13.0963		87.0858	12.0731	93.0665	43.8022		-87.8718	64.2216	25.8825	19.0381		32.7633	54.3501	8.80884	73.0527
	27.4421	62.2348	96.986	89.153	93.4317	82.7736		141.369	79.1893	-41.6928	112.332	-21.5002	143.42		-1.5589	125.431	-16.465	172.64	-9.30612	13.0829		110.746	82.4341	111.196	48.0501		46.0692	82.9749	19.9725	85.5054		58.4138	50.1837	-41.8699	90.243
	142.507	29.398	15.0961	73.3018	69.5601	84.4165		97.0967	86.6694	-103.75	86.5707	161.558	31.9704		-25.392	125.455	17.6513	8.00486	-3.89845	15.2873		113.96	66.5953	90.5622	21.6883		-20.2423	39.333	65.2813	70.4311		45.0823	86.1474	-48.3881	119.152
	176.905	79.892	85.7284	90.2728	70.9866	85.5905		84.5747	58.6511	-91.4422	95.5297	-14.2088	113.314		-11.2452	35.7937	11.7256	6.52853	-20.7279	8.71138		89.825	83.7207	106.857	75.7196		-48.1458	61.2039	83.4814	29.2042		25.3892	67.0447	54.0903	71.0746
	82.4832	41.4958	86.4551	86.6947	89.2821	86.45		-15.7256	86.7968	88.1987	42.4457	43.6996	165.097		12.328	152.825	-19.1246	171.914	-7.3886	17.5095		111.851	26.9965	99.7529	25.3603		-18.2647	60.5228	-11.1228	63.5316		7.47006	117.995	25.2452	123.11
	162.489	86.2152	28.1119	77.9488	87.8078	82.8797		120.593	76.5527	-117.812	85.9769	-44.262	77.2232		-18.9826	153.958	1.06635	25.7475	-24.5678	7.26338		80.7156	31.6198	83.0792	50.5977		77.1823	83.1216	-53.308	82.002		-52.2647	133.83	57.3524	119.353
	74.4721	12.139	97.7164	84.9733	90.7107	87.6185		114.563	69.414	86.0973	82.9683	-164.735	127.277		-12.7665	170.605	24.4956	17.5925	-21.124	15.3361		74.2503	63.173	102.238	16.7888		13.9019	90.6042	-76.7177	95.862		-2.72682	56.8892	19.5546	133.825
	64.3826	82.6105	83.9922	86.9774	94.9062	86.3439		-70.2112	88.042	-116.578	99.3	-5.94715	148.061		7.2214	97.832	23.6426	16.8502	23.7274	11.6745		64.9568	56.0531	104.677	66.2599		-6.4887	88.8138	-87.9424	85.6737		-44.1771	136.208	19.8932	102.08
	63.5968	60.4386	54.6355	57.6933	90.7107	87.6185		-77.6729	99.6761	21.4094	74.733	-82.4835	135.867		-10.0352	51.0673	10.4574	7.25925	9.57615	14.5615		85.2796	18.5221	78.2121	16.2124		49.9222	13.3753	-66.4352	61.2562		15.1986	74.9459	-34.7016	43.9568
	67.1753	77.1411	113.853	90.4532	99.1918	89.8475		-59.2224	73.242	-127.303	92.5488	-78.6328	73.7878		-14.0454	35.7963	-14.7529	174.101	20.9929	7.25366		65.8021	64.8066	81.18	74.3482		82.816	141.644	82.5155	74.7697		-23.042	25.0907	25.4379	133.878
	129.436	86.2829	85.0726	83.0899	90.7107	87.6185		126.135	120.115	-126.773	99.9082	160.564	162.503		-24.4908	53.7146	-9.44083	170.43	-20.7279	8.71138		97.4954	23.394	106.445	40.5778		-28.5538	25.2458	13.9969	27.2555		-13.634	126.465	-23.7979	66.818
	109.714	77.2937	98.0778	83.4757	93.4317	82.7736		27.0128	13.1711	-119.394	88.8155	47.4895	157.65		-4.1147	32.3469	-7.87627	172.993	24.7219	8.74126		105.622	15.6306	78.9117	55.1229		38.8618	77.9812	-61.8823	66.5872		-22.9621	132.249	53.859	83.3034
	11.1312	42.458	82.9394	86.6717	90.7107	87.6185		-155.802	142.054	-110.429	89.559	133.286	64.2653		9.76977	40.8269	-15.7266	172.273	-28.2611	8.75246		91.8569	57.3866	105.57	48.8823		39.779	20.5833	-0.76705	118.606		-44.2061	77.7002	-50.0145	107.387
	124.504	83.3012	92.4655	81.633	87.8078	82.8797		166.244	144.341	-8.47594	77.4985	-174.179	37.3068		3.40062	150.181	-9.93468	9.09017	12.6534	16.0471		102.723	64.5936	96.2236	36.3863		74.0191	90.0021	-87.9499	88.6618		29.2565	69.9313	40.8395	106.03
	137.166	83.8662	95.572	90.3375	102.895	63.8294		154.541	123.873	-116.757	87.4711	-122.697	52.4627		-24.148	50.3166	18.2653	9.47302	12.6534	16.0471		80.0905	54.6497	81.3372	35.7187		0.521041	163.689	-81.6521	100.676		-32.0107	155.732	12.6968	130.595
	152.271	74.409	142.949	13.1191	135.654	82.0599		134.012	85.5455	55.8646	75.6659	-178.67	105.669		15.9972	35.415	-16.7187	174.837	20.8619	16.0821		91.026	13.3731	105.042	20.4754		88.612	111.864	6.60376	50.8856		-19.9602	110.782	51.8859	113.877
	15.8536	56.335	166.947	86.1863	90.7107	87.6185		49.373	138.793	-119.573	77.5266	55.5551	98.7691		-9.30647	77.1134	20.5914	6.91262	20.9929	7.25366		75.1356	61.6613	69.407	52.5945		-77.8568	97.1824	-10.9802	44.1606		-18.907	116.984	-43.7293	61.7933
	9.62556	42.0675	81.2654	37.5276	58.1613	74.8716		-178.505	82.1228	-29.5656	110.566	-124.14	140.103		-3.67182	92.1343	-26.4744	10.9616	4.43084	16.0282		90.7731	64.2243	79.2442	53.2791		-15.2794	128.308	12.3954	45.3451		-48.407	52.4836	-20.5242	121.616
	120.234	68.5121	130.715	33.9913	90.6196	82.8267		161.175	118.598	-144.701	113.333	0.629421	64.7217		-16.3423	78.9488	24.7287	10.9588	25.8988	13.1599		99.1204	90.1792	94.6352	88.1803		-64.6671	52.6469	18.0123	159.003		-11.5099	49.0268	13.2475	46.9763
	179.016	80.497	3.82379	74.5292	90.5731	80.4138		-133.622	112.072	-121.331	76.9151	-32.6365	121.249		22.9635	150.956	-7.21331	172.26	12.422	11.6237		67.3696	69.1867	80.2416	9.94163		25.5036	91.4991	32.1334	110.228		-24.884	112.708	31.6223	60.3148
	65.0106	62.474	78.7361	84.2495	82.1852	82.9852		95.7233	91.4555	-115.527	87.0226	-122.258	143.983		-14.4125	32.354	9.67877	10.926	1.72894	9.39964		108.233	50.22	83.4612	18.766		-22.0434	161.655	14.8807	93.1252		17.6593	75.8707	-10.7696	128.993
	53.809	20.7023	167.31	78.0384	75.045	77.0484		88.2051	72.4319	-99.0021	91.7937	103.339	94.6343		20.9785	36.5757	24.0312	7.28841	10.84	13.0908		92.5771	53.7704	110.401	26.7916		-12.4656	100.511	-68.4673	41.9113		-11.8698	96.9213	0.601703	158.171
	118.693	40.5859	90.3809	77.98	91.9555	79.1746		70.9332	132.343	-119.918	99.1498	-129.176	61.6188		3.53693	159.54	7.82942	9.4556	16.6637	19.7669		78.3547	24.8273	78.0246	45.0884		-48.153	125.874	-83.3653	82.9859		56.3356	92.1128	21.6029	66.8206
	65.7215	64.4744	142.32	34.8084	90.7107	87.6185		163.86	63.3439	-115.527	87.3214	-31.5906	71.0918		-3.71068	36.559	-6.04031	151.14	-7.63829	16.7698		85.5353	28.0418	92.7902	31.4412		36.2235	59.8337	14.9031	123.65		25.3229	26.9655	-0.82735	39.0451
	171.361	27.4706	75.2435	80.6146	96.1504	77.8776		110.926	55.2698	-135.568	76.4587	-38.5428	64.571		0.078793	28.1789	21.7895	6.54946	20.9276	10.189		66.2517	89.329	103.72	79.7099		-72.4341	160.724	60.8133	113.877		-35.4245	92.4224	14.6641	48.5664
	126.252	79.9787	85.0489	86.6855	92.1392	88.7861		112.282	97.0334	0.665384	70.984	-154.081	94.1777		-17.7091	108.597	25.6415	4.36361	3.69008	18.2476		70.8971	66.2964	83.9122	64.0989		-26.0018	112.838	-2.70402	122.941		-21.705	64.4261	-59.1632	68.5884
	63.1569	35.3711	74.8859	81.5184	96.3349	87.5126		139.047	109.174	30.545	108.037	-30.9426	79.152		20.9588	76.515	2.28858	130.586	24.7219	8.74126		105.599	10.4796	87.4688	69.277		18.9992	80.5644	-67.3632	42.1096		2.89658	82.5605	-42.1567	70.8414
	16.2392	86.0218	90.3562	81.6191	56.8201	78.5824		119.433	61.5159	53.0573	58.7751	-53.863	40.6812		11.7862	42.3938	11.5182	50.8981	24.7219	8.74126		92.0823	27.6864	92.1845	89.6894		30.6319	148.167	-59.6349	81.9887		21.8758	70.8841	24.4682	64.246
	145.269	19.2903	94.531	88.2414	92.0024	81.5956		-141.921	139	-101.635	102.792	108.614	34.6817		-10.6213	152.07	-15.2292	169.706	10.84	13.0908		71.0654	68.398	97.0194	14.9779		-49.2022	76.2966	-32.0037	56.4331		10.7016	133.846	23.22	156.801
	57.308	69.053	84.3222	90.2636	49.3677	53.5461		135.656	127.641	-109.549	90.6032	-4.23972	162.311		4.33695	149.046	0.800199	9.81833	23.7274	11.6745		76.3498	47.1472	111.933	37.8255		-49.0313	121.393	32.1604	125.808		-14.5115	139.743	-36.2765	87.7804
	5.60549	35.4859	8.04512	79.4271	104.544	75.2683		27.1111	75.2585	-119.225	65.8764	-35.793	166.619		-7.86706	125.433	-19.3354	175.575	-28.2611	8.75246		74.319	48.3397	75.4206	57.3028		5.77832	7.13908	20.6184	16.639		-39.9823	67.0389	-55.5554	161.685
	32.0644	90.4781	86.5243	76.4245	93.4317	82.7736		-140.043	129.534	-95.3125	86.2689	25.5565	20.4374		-10.1694	43.5714	-7.87627	172.993	-8.53823	14.5555		89.1897	36.233	110.57	55.6357		5.11239	56.1389	65.323	147.27		41.2266	108.871	-5.29371	104.464
	49.6635	41.996	81.8789	87.5611	97.6733	83.8957		-59.1242	113.844	-105.678	102.947	174.944	47.5268		1.97664	146.383	19.5132	7.27629	23.7274	11.6745		83.1462	83.3988	111.901	48.0456		4.93717	99.4503	44.9935	139.61		48.9472	82.245	-41.2638	150.995
	103.072	87.8635	54.1574	77.4511	96.2441	82.7207		-174.757	33.7324	-90.385	103.095	170.085	91.1359		15.8862	158.807	-20.0174	9.47513	20.6786	169.702		113.569	34.9665	92.7494	70.1954		29.4905	26.7461	-78.0743	76.0138		28.3173	28.8474	3.25828	34.4103
	0.773269	57.4143	15.4395	77.9175	87.8988	87.6716		-6.24662	98.477	-118.688	96.5887	-33.9394	141.03		22.8571	43.9822	-19.3354	175.575	-14.3385	13.0963		105.584	53.0683	104.942	18.2507		-30.1911	12.2737	-16.3784	52.2168		47.2073	113.672	-13.6542	42.2042
	140.698	36.6493	16.4937	78.8323	92.0941	86.3969		-95.6745	138.101	-115.878	88.2175	121.211	148.586		1.80273	21.4388	17.6513	8.00486	-22.1012	14.6029		68.1813	20.6941	111.403	10.8354		29.1371	138.734	-0.76611	97.7766		14.8527	104.21	34.1399	82.9992
	158.849	41.2707	114.913	89.5642	93.2384	72.9984		159.736	105.034	-30.0916	116.928	18.4691	154.834		18.0665	13.3129	-9.93468	9.09017	20.8888	13.1311		83.0004	74.419	97.2423	60.6395		11.2142	140.293	-15.3659	104.925		-26.2963	125.723	-47.3788	97.5184
	179.367	67.7642	163.43	87.9741	94.8148	81.5426		75.2221	75.3173	164.145	61.896	-33.1616	154.004		10.3931	86.1669	23.6288	8.75344	14.4592	10.1608		114.298	36.6968	104.793	20.8487		3.35543	131.818	-89.351	42.0556		42.6381	117.311	8.77943	80.381
	152.59	58.4244	1.35722	80.3316	90.7107	87.6185		134.666	75.8617	-122.202	101.73	112.444	91.5437		12.3188	158.059	18.0838	177.404	23.1291	14.6177		84.2147	14.8243	75.7782	45.1033		-6.66519	128.119	-79.4953	81.7912		-48.7696	67.3582	3.07497	114.696
	39.7834	83.8837	82.9394	86.6717	86.5153	88.8921		134.278	69.3019	-48.1949	116.431	-10.7109	124.882		-25.4867	80.7808	19.5132	7.27629	18.6177	14.5942		69.5515	51.6346	101.12	38.67		-12.817	94.4882	-89.1883	91.7925		50.3471	71.817	-19.4086	85.2264
	1.12576	83.3314	116.009	82.6858	100.531	86.2386		38.5436	24.9877	78.1915	70.2081	-140.167	32.0816		-21.3491	161.781	15.7523	177.032	-23.9437	169.712		98.3793	53.2321	101.521	30.6236		-64.6688	62.8914	-6.92146	100.647		54.9135	67.0309	44.7017	123.363
	113.827	51.9934	56.6402	74.0806	93.3852	80.3607		-93.1599	102	-138.033	60.7009	-24.3273	21.9228		-15.9136	22.5654	20.8985	9.84643	-24.4495	10.1987		105.378	59.7045	80.9716	50.6119		81.3538	144.342	6.26349	82.8125		0.459662	135.036	-55.3753	39.5529
	1.88135	34.3381	83.3088	83.9792	80.7108	79.3858		139.622	81.9176	-118.163	90.1581	-131.935	56.0376		-22.3865	158.072	-8.8929	165.653	9.55918	20.4859		73.7635	34.6488	101.241	34.8168		72.2081	23.7455	-1.99479	74.7403		49.5039	160.934	18.6629	138.527
	50.638	43.9563	98.0582	86.4719	89.1905	81.6486		-16.7578	76.2085	-80.8917	106.487	-138.935	50.0404		-18.8375	140.627	-15.2981	7.99837	23.7274	11.6745		93.508	86.2791	76.4023	50.2548		-10.1809	119.15	-9.41682	38.8866		33.394	154.609	39.007	47.2287
	66.3999	23.2679	7.6982	74.2226	94.9513	88.7331		55.3424	100.427	-117.107	94.6391	-26.613	59.9		-19.122	103.008	-16.7187	174.837	-24.4495	10.1987		82.4469	82.1934	92.9536	53.558		-11.415	34.3253	-86.8463	138.345		2.58955	160.207	-12.758	133.767
	159.211	28.9902	65.1813	60.5302	84.9029	78.0895		39.8004	30.2485	-88.6257	107.113	-92.3679	52.0401		-14.5986	66.1104	20.8985	9.84643	32.6561	2.918		89.8339	81.0107	93.1962	83.4012		59.7809	90.7499	15.0447	75.1993		10.7508	137.399	31.6223	60.3148
	58.0363	76.5578	111.423	85.3597	84.9963	82.9326		-159.932	113.597	-86.8673	108.996	59.5063	140.05		6.50395	122.19	-23.4398	13.8951	-24.3016	19.054		74.2901	10.563	96.8217	32.5547		-48.6746	74.2912	16.6279	78.1138		-25.2234	75.2522	21.2366	108.315
	171.623	24.4685	96.9782	90.3467	92.0486	84.0015		-158.525	112.301	-49.0781	100.491	24.3341	53.4408		5.5073	19.2111	17.6984	175.573	-17.9868	10.1678		95.8103	81.03	113.633	12.6597		-71.3228	3.10941	12.2565	115.589		37.6986	83.4538	-42.2869	63.1078
	142.792	83.8528	97.0134	84.9687	86.4249	84.1075		-125.575	115.713	68.3434	82.5114	158.085	79.7907		20.4848	149.061	17.6513	8.00486	20.9276	10.189		92.4446	88.964	73.5113	11.8233		46.4221	96.735	88.1678	85.3745		1.84233	97.2229	55.3269	24.3415
	159.276	54.4836	12.2735	76.3841	75.1807	84.316		6.06036	83.8141	-131.706	61.721	159.519	85.7953		21.9883	91.8541	-5.1751	168.591	-18.4279	13.8484		100.575	30.5458	68.0181	54.0941		-27.5973	10.4374	-83.5959	104.493		10.2807	97.8242	-3.86097	130.559
	20.4773	35.8574	84.6836	88.7738	86.4249	84.1075		-55.4679	91.7143	-120.797	98.697	87.9439	100.839		4.38416	23.6766	-17.4518	10.9377	-24.4495	10.1987		74.0475	70.4782	83.0696	43.8702		-46.035	50.7473	-69.1728	101.771		27.5137	111.099	-3.90255	132.156
	155.383	47.9977	84.8277	67.9437	89.2821	86.45		-12.2464	109.225	-113.591	93.7404	-71.1171	92.5964		22.0681	51.4639	17.4517	171.912	-18.9878	5.77087		89.533	66.681	72.1136	16.2527		64.3513	91.0478	-17.6054	51.264		-19.9531	83.46	-32.4166	58.9261
	179.366	57.6986	55.0016	55.9165	94.9962	91.1201		105.623	99.7932	-113.069	77.9827	-155.936	48.3736		13.2399	57.6629	-17.4518	10.9377	-4.7908	10.8694		101.318	64.2582	85.5029	89.4364		-27.0554	94.6372	-19.2195	132.746		16.3471	21.3613	37.862	18.1057
	62.5613	64.8154	95.2341	88.246	79.2346	75.7419		99.9705	95.6135	-109.73	74.757	24.3548	56.3808		-17.7627	152.078	3.9731	10.1865	0.228715	16.7643		68.6603	54.0636	93.7317	61.3455		-88.3513	5.30161	9.30489	28.5756		-29.4496	97.5183	-8.18901	68.0142
	104.034	64.0048	93.1445	85.2429	99.1471	87.4599		-173.079	155.677	-125.369	94.7911	99.1868	24.9451		-18.403	113.728	-19.0783	170.081	-20.7279	8.71138		80.5109	38.5202	75.8858	38.4532		-44.2834	108.058	81.0021	101.743		-7.65371	123.195	-12.2784	105.728
	22.1609	53.4008	94.9042	84.9549	90.6196	82.8267		-101.769	123.428	-113.769	86.4243	-2.32983	134.072		-10.2659	147.53	25.346	6.926	-9.30612	13.0829		114.651	70.1312	68.5511	77.5093		61.2177	163.685	89.7379	80.7094		20.1272	104.517	-15.0872	103.261
	10.9702	90.5062	95.9647	84.0624	94.7198	76.681		33.4	68.3073	-112.536	96.1364	-105.859	144.924		-23.9991	121.857	16.1005	8.73476	23.8252	22.0368		85.156	62.2004	78.6219	38.8222		-41.1144	57.3859	57.7948	101.797		10.3673	145.915	36.5034	114.957
	126.182	59.5304	92.1159	81.3289	84.7519	70.6444		-172.893	104.393	-92.1455	95.2302	-12.8786	163.775		13.9481	24.0572	5.88807	157.881	20.9929	7.25366		84.0004	17.2229	100.789	63.9845		-78.38	66.521	6.62932	127.125		51.0721	108.866	-5.2523	125.919
	14.4147	24.8827	9.44888	83.0489	90.6196	82.8267		-18.778	36.8013	-32.7294	109.931	-160.412	19.9462		20.6159	71.2381	-18.1866	173.377	18.0812	11.6455		112.861	18.6095	66.151	86.8757		13.3127	138.93	2.74958	87.9056		-8.53204	154.99	-33.6375	73.2273
	21.155	82.4148	90.3643	80.4106	82.1852	82.9852		24.7547	109.516	-114.643	102.796	78.7004	164.755		-4.39067	50.2956	-12.1423	19.0439	24.7219	8.74126		81.0386	82.7909	96.5062	34.4657		79.8755	149.679	45.7432	54.7822		21.185	114.336	55.0262	96.4865
	63.1206	22.9059	84.6836	88.7738	79.1852	73.2621		-141.571	153.138	-116.758	85.6774	-31.9109	47.9505		-18.4643	71.5486	19.5303	167.882	0.768521	13.0746		77.4169	17.3868	90.7925	48.9816		82.4515	55.7721	-4.62466	55.3719		9.92708	81.9575	8.88175	57.3786
	112.048	21.6133	60.2729	57.7247	94.9062	86.3439		46.1079	83.0954	-109.901	91.2002	87.3407	108.879		-9.62484	120.094	25.6415	4.36361	-28.2611	8.75246		69.2441	87.9947	85.106	29.9774		85.0913	74.7513	-13.124	140.621		46.1422	96.0084	21.467	81.6636
	106.112	57.1446	17.1977	78.8336	86.4703	86.5029		-161.4	133.429	-121.327	90.4575	-155.645	123.619		-20.9109	82.2805	23.2612	15.7408	14.0995	14.5754		67.5406	70.6165	90.6161	25.797		41.5027	121.569	-83.9292	97.4966		59.505	100.221	-13.775	85.1939
	6.00535	26.7621	57.7553	47.1903	89.1905	81.6486		71.774	85.0465	-100.927	115.451	-162.986	14.7562		10.3583	123.979	-20.0174	9.47513	-17.5855	14.5823		79.8266	77.1792	93.6569	53.5532		72.9698	126.798	11.4677	140.233		-11.8731	116.318	-3.89704	103.226
	130.94	38.9936	95.9888	80.4475	96.3349	87.5126		-171.148	113.578	-96.8878	106.337	77.9057	84.1676		0.26165	158.425	13.747	12.4023	9.57615	14.5615		101.544	52.8686	84.0011	34.9336		66.2166	164.422	-38.1857	76.5585		8.47463	142.071	-21.096	53.1353
	12.015	77.5714	66.4534	80.2574	127.277	86.9733		39.6889	24.2349	-172.303	102.501	41.8091	55.5466		17.1419	158.437	25.6415	4.36361	-18.6816	17.5432		80.966	40.6583	91.5922	38.7344		65.9293	61.0316	3.62852	88.6519		7.46564	74.328	40.4286	127.751
	1.82661	65.915	95.9333	88.8477	86.3321	79.2806		-32.8643	66.6873	-117.99	80.112	38.5656	85.7454		-11.4483	144.859	-18.6427	10.2059	-12.1345	157.848		96.7596	30.5335	103.856	53.1129		50.9085	151.76	-83.1945	84.937		28.9096	81.9529	-37.4066	108.462
	108.546	51.6323	144.484	78.8931	90.4262	73.0515		-30.3644	56.8297	-118.692	83.4295	-42.8358	29.2901		-21.6066	87.0765	19.0694	15.7295	24.7219	8.74126		79.7035	62.6877	91.6879	33.3519		-60.8021	65.8708	-62.8032	84.0865		18.7165	87.0545	-13.7523	89.9709
	16.1928	49.1888	175.382	83.1952	92.0024	81.5956		-47.8665	115.877	-14.6295	68.9199	-60.6846	159.006		15.0134	51.4538	24.0312	7.28841	20.9276	10.189		90.111	54.8646	82.7145	49.4308		14.077	69.1054	58.7049	175.873		37.3531	96.9136	-53.0417	152.69
	138.557	77.8172	96.2985	86.7594	82.0441	75.6897		-120.478	144.523	-113.065	91.7982	20.8688	57.1148		-10.0198	65.78	-20.0174	9.47513	5.40742	13.8157		76.2844	20.9049	83.8298	55.0898		-13.7119	154.019	18.8253	141.586		28.5613	91.2308	-27.5836	112.196
	122.306	58.4993	94.1658	90.3283	87.8988	87.6716		-163.162	164.593	-27.4563	111.525	110.204	31.6113		-12.213	158.802	22.5041	10.585	22.9986	22.7782		92.2256	53.7692	106.379	20.8383		-66.04	23.1863	89.5641	81.465		-38.0315	146.289	43.8102	33.2317
	123.363	17.1261	86.1456	80.3829	79.4636	87.8293		175.875	100.716	-118.863	98.8474	-120.694	123.884		14.241	144.862	24.0312	7.28841	-11.5699	16.7782		75.6052	77.7771	75.4	55.1462		8.62802	68.3047	-89.0525	107.116		-38.5866	87.9436	0.312836	80.3624
	32.0574	86.8953	95.9255	90.0414	91.8577	74.2686		30.0945	122.434	-117.463	77.526	-172.985	51.4162		-19.0885	122.557	18.615	16.0977	-15.9334	11.6299		112.704	74.3583	77.9195	15.8452		18.8245	106.653	-59.339	107.031		-57.3388	157.212	38.1485	98.6271
	99.4544	62.3499	96.6403	88.2552	79.4636	87.8293		-62.1096	85.4024	-136.265	105.418	137.722	87.7215		-5.77259	110.489	15.0713	174.835	15.8684	13.108		71.7819	64.8247	115.494	54.8798		75.6008	87.4645	-11.6448	31.4113		-16.7905	89.1451	-15.3039	64.1602
	168.829	18.5154	98.7651	85.8783	87.8078	82.8797		-49.2279	50.0274	-9.53034	83.8521	-149.082	80.4351		-17.4955	18.4799	-9.93468	9.09017	-24.3812	13.1408		90.8566	28.2474	102.201	28.728		-23.5387	75.3753	1.6955	95.3739		-36.4675	67.0405	50.7688	135.81
	153.511	14.1016	21.0468	88.1568	93.5227	87.5655		-171.845	109.713	-110.077	89.5589	121.184	141.695		2.99814	122.189	-22.3564	6.91497	17.1797	8.70322		103.019	80.2969	104.011	29.8497		-7.36779	100.056	19.7801	67.1426		0.084347	76.4874	-19.8371	26.8663
	48.0894	28.1976	95.2538	85.2567	97.6275	81.4897		10.6215	79.2785	-111.13	94.338	91.31	142.799		-20.4996	118.393	16.2844	175.204	20.8888	13.1311		85.2343	89.9852	72.5536	51.4364		-16.4921	163.504	-85.3091	87.0259		-13.9764	80.1441	-4.44233	146.149
	145.921	67.4786	91.7624	81.6284	99.1471	87.4599		-119.773	86.2178	99.3319	47.9926	166.486	63.4095		5.87349	18.0998	11.0579	6.89378	0.637626	13.8112		92.7381	56.8564	81.9918	38.4123		-33.0315	87.469	-61.4749	48.856		-28.9297	29.2246	7.24523	116.041
	27.1014	67.1952	85.3985	86.9867	100.576	88.6277		-168.279	141.642	28.9663	88.4912	76.0515	51.483		-17.7805	59.066	16.928	12.0408	7.97489	10.1422		69.0937	79.7344	79.1726	23.2562		21.3398	162.58	-38.1745	70.0078		37.802	32.2532	10.3797	46.9624
	58.2833	50.6607	86.4951	80.6877	99.0108	80.2551		-155.026	114.265	-115	85.6768	-157.008	118.015		-12.2757	144.476	-9.25801	9.82311	5.80589	13.0796		88.0979	74.5903	65	28.5983		24.8011	102.643	-15.3887	13.1416		-27.6918	97.82	32.4774	28.5164
	87.7975	52.087	95.695	72.1434	100.576	88.6277		26.4969	103.603	-105.144	121.919	115.776	47.1046		20.6838	14.7902	21.1847	177.781	-17.5855	14.5823		90.4717	53.02	111.654	7.53083		60.8314	58.4406	-24.9624	45.1369		46.6664	147.429	52.039	106.212
	65.4664	34.5972	71.3969	77.2462	96.3798	89.9002		-151.489	105.986	92.8418	44.217	165.159	89.3581		24.3815	36.967	23.1285	6.1869	-24.838	4.33181		113.586	73.2729	80.6717	13.615		49.9336	59.4867	-47.8961	101.055		-32.2255	172.355	39.293	114.995
	85.5812	19.48	83.3088	83.9792	89.0954	76.787		-156.723	31.855	-123.784	103.719	179.223	90.5278		3.78766	19.2105	22.5041	10.585	12.6534	16.0471		70.1235	87.8481	74.5219	12.552		10.1442	35.4747	4.8199	35.036		10.6318	93.9238	-47.3397	99.9395
	56.1649	48.3079	95.9411	87.6534	76.5188	80.6761		-35.5052	110.426	-118.868	84.18	143.962	74.988		22.0173	74.9788	-18.6724	12.0428	-23.3464	16.8258		110.848	54.1972	110.237	20.0704		-42.934	164.056	-32.2121	76.5672		-51.2625	119.682	18.5028	100.846
	179.015	66.1452	6.64241	73.291	90.6654	85.2268		30.1912	56.4744	-117.814	81.7741	38.4849	74.812		-15.412	18.8479	17.6984	175.573	-26.6095	14.6282		96.5164	21.8998	85.0157	70.248		6.50254	40.1106	-84.9824	96.8924		44.3458	136.208	49.6554	82.0283
	66.1989	30.0292	15.4176	89.9356	77.9465	81.8587		-98.0595	98.9313	-118.342	77.9843	119.021	114.309		-1.21266	74.3418	9.91441	7.6249	2.77372	7.20044		100.898	35.6944	100.203	79.7334		-26.8807	111.71	-82.8586	91.2113		44.3695	68.3274	54.4146	124.986
	177.959	70.3174	83.293	86.375	104.728	84.9639		178.334	102.853	146.039	77.991	134.607	56.0263		11.7112	36.9495	-14.7529	174.101	14.0995	14.5754		97.6219	65.7286	106.289	43.32		-71.9361	153.826	11.9078	120.66		-42.7465	142.061	15.3482	146.201
	151.32	24.4923	83.9765	89.366	89.0954	76.787		-31.1929	87.949	-15.6836	76.1198	11.8746	88.2654		-16.3393	136.328	-19.3354	175.575	23.7274	11.6745		72.6656	63.6683	69.1479	62.8612		56.6135	62.8923	-76.7147	94.6633		-28.4038	120.037	45.2791	148.07
	53.4338	66.157	97.7086	86.1706	83.4735	76.8927		-0.26255	79.5887	-112.54	83.5778	-134.787	131.337		-6.0483	140.615	-9.78181	170.797	20.9276	10.189		95.0641	48.8042	68.7281	9.28367		-88.0511	30.3225	86.9445	88.2173		47.8868	72.1322	16.0475	53.1179
	51.3091	21.0812	75.562	85.7268	99.1918	89.8475		76.6827	83.2136	-103.392	105.873	148.011	52.2694		-17.0535	73.4218	14.789	9.46574	-9.30612	13.0829		99.7305	39.9402	103.644	69.1677		78.4157	105.56	-13.9571	102.47		27.8295	138.179	-31.8479	105.881
	19.4651	25.2515	85.7879	81.2873	94.9962	91.1201		64.3391	44.7835	-117.46	89.5611	-69.9554	113.54		-5.78991	71.537	-6.51525	14.6013	-7.91083	16.0309		111.828	73.5791	103.201	58.1743		-46.459	22.2565	-86.9118	95.237		21.879	81.9551	-11.0366	65.4475
	97.6763	23.5281	84.3418	87.2785	25.9752	78.9555		118.611	132.424	-119.042	88.8154	-177.277	122.844		-15.0327	160.661	-13.3595	3.96776	-23.1812	13.8711		74.7647	66.6337	95.7978	32.5616		89.1394	112.024	8.8999	84.1636		24.3332	136.217	38.8023	56.2404
	63.7015	89.1991	76.984	83.3378	76.5638	83.089		-108.064	120.567	-75.7933	108.835	34.9034	147.19		9.46797	158.429	19.8667	8.74327	-18.9878	5.77087		92.9781	25.2488	95.8294	59.9623		-65.2008	99.5973	81.5252	100.07		31.3762	97.2168	7.45013	58.7617
	76.8119	41.5163	84.6836	88.7738	160.969	74.5071		-100.952	110.028	-106.737	89.1102	123.986	45.4299		9.25089	46.7407	-19.1246	171.914	18.0812	11.6455		75.3981	87.5658	70.7275	11.8415		21.4588	58.444	39.4592	72.529		-58.9869	103.576	45.3332	87.9452
	21.8328	65.5723	96.7655	69.9409	118.422	30.5704		60.237	165.175	23.8663	105.542	166.79	29.6751		22.3866	13.6877	20.9918	11.3155	5.80589	13.0796		110.591	44.2816	107.96	82.7013		-80.3798	138.924	45.6349	86.9663		-10.9554	142.071	19.4874	14.9572
	159.303	70.6474	83.2695	89.9583	131.515	88.105		-81.3554	120.749	78.5394	80.7047	45.3354	131.49		20.945	166.945	21.0102	165.679	9.60778	8.67802		101.933	90.1882	85.7267	20.6057		39.2112	56.1372	-89.4997	76.1389		56.3555	121.063	20.9821	130.653
	133.941	63.5769	12.6104	86.3482	69.4289	77.1488		-73.2415	118.404	-109.03	66.5256	-105.412	78.3996		5.80696	115.36	-9.4164	21.2691	-4.59516	11.6043		85.4562	75.9701	103.686	27.9641		27.7739	25.9955	39.795	133.12		-57.5453	53.2273	21.0644	124.528
	48.9041	77.8096	96.3064	85.563	96.3349	87.5126		77.9808	140.955	-15.1558	81.1435	110.953	33.8906		7.56133	115.031	-16.7187	174.837	32.6561	2.918		69.6079	13.8574	74.6458	22.9132		51.5188	87.0192	81.3375	95.4015		0.787465	88.5499	30.5024	153.891
	74.3646	45.8559	38.9343	41.9581	97.5808	79.0688		-12.7284	41.0724	-30.092	114.937	-176.549	73.6208		-24.7028	143.341	-18.5309	6.53945	-20.7279	8.71138		108.014	59.5396	81.6632	29.6225		15.6589	149.685	-75.3314	154.61		-3.08	97.2229	17.1283	97.1971
	136.125	89.5496	10.1475	87.2413	97.6733	83.8957		95.6225	77.022	-103.567	108.844	-175.837	65.3656		13.7394	138.676	25.2084	9.49184	23.7274	11.6745		112.626	49.6478	92.2503	53.5628		-33.3527	164.425	-46.4923	102.582		4.65359	72.4593	-52.7654	109.966
	3.5782	54.5258	80.4961	83.9609	93.4775	85.1738		-142.083	120.032	-119.921	88.9649	156.925	126.56		10.4913	41.218	21.7386	9.48173	5.80589	13.0796		95.314	71.9647	115.603	68.4514		38.862	79.806	-11.8516	111.203		1.16359	47.0335	-8.39949	146.157
	175.795	32.3896	95.2577	84.6575	83.6135	84.1603		141.446	8.83573	-112.711	97.1881	-118.634	65.0483		-20.0872	38.505	-4.02316	87.1839	23.7274	11.6745		67.0246	67.2584	101.034	32.1458		-76.8019	95.3811	-17.7183	135.527		-23.8287	111.741	-23.1763	42.2642
	59.0023	41.577	76.5995	88.4228	100.62	91.0148		-80.5477	149.742	-105.507	89.5574	-44.1827	68.4472		-1.24749	157.681	-8.14885	164.178	-18.9878	5.77087		108.981	84.8314	79.4761	81.9897		35.8765	113.812	87.8623	103.407		-21.7075	72.1431	-48.4443	116.432
	131.417	48.846	143.401	86.4218	89.2366	84.0546		145.184	28.4861	-119.566	101.272	-51.6919	119.039		19.1517	160.667	-12.1524	16.0835	-28.2611	8.75246		103.912	75.8756	92.532	36.7964		0.790499	10.6218	-70.1199	59.7035		7.51847	141.685	-43.8884	165.919
	20.8142	90.4964	95.9255	90.0414	94.7679	79.1216		-79.6801	84.6887	83.464	73.0401	42.4569	133.108		11.7926	93.933	-11.1818	7.99188	4.43084	16.0282		83.7238	33.7244	95.0947	38.3233		44.6619	71.6383	-7.63632	127.687		-46.3145	76.4743	-6.77389	66.7289
	43.298	83.8752	94.5271	88.8385	84.9501	80.5197		-103.472	117.522	-113.592	91.3506	119.892	65.0491		21.2754	161.041	17.6513	8.00486	-12.7347	171.125		69.6519	70.3064	66.6997	27.8342		-2.76397	165.164	-24.984	36.7509		4.65562	105.756	7.42734	64.1373
	2.1801	84.2322	91.4169	80.72	85.0419	85.3327		120.935	75.0128	-121.677	94.6404	167.951	80.9646		1.24728	107.956	-17.2807	173.008	-11.5063	10.1465		114.955	85.4484	96.7557	32.9362		-39.1675	154.392	-13.7985	164.19		7.82051	107.312	46.2237	157.107
	168.463	81.1056	17.5516	77.9215	97.6275	81.4897		82.031	94.2392	-107.79	95.9849	-164.558	74.261		3.706	103.916	-21.6266	174.484	-22.1012	14.6029		79.315	32.1856	115.138	54.5171		78.9907	150.625	88.5622	102.181		-58.9993	120.367	-45.2038	39.388
	145.834	46.4184	84.3695	83.0853	94.8608	83.9485		124.423	69.9902	-73.3237	129.445	57.3791	132.178		-8.26412	58.7091	-17.2644	168.976	0.586277	165.229		64.7011	30.6219	111.602	53.0626		77.0031	60.1739	3.98332	107.414		34.6985	149.712	32.0425	130.767
	93.0492	48.578	64.8265	60.8698	96.2897	85.1208		-10.1712	41.4661	-107.786	106.964	58.5954	118.986		-18.7057	6.34071	23.6288	8.75344	5.40742	13.8157		103.037	74.793	83.5405	28.1002		-36.1988	124.055	1.3418	59.6262		-9.41101	114.666	-47.2584	104.846
	24.2917	66.5498	18.9502	82.1626	100.576	88.6277		-7.68372	124.26	-124.312	102.952	77.8209	76.8992		3.72133	58.008	-3.28219	34.4637	-18.9878	5.77087		106.487	48.2427	104.375	72.9476		-72.2275	65.0493	7.31927	87.3072		26.8906	150.85	21.7988	50.1636
	100.56	74.248	8.38645	89.9258	90.7107	87.6185		10.3959	147.027	-46.6165	103.849	-160.175	163.976		-2.95945	129.197	21.7228	10.9501	-4.26964	13.0757		111.074	90.2165	85.4155	76.7855		-86.1136	61.8783	-67.6791	66.085		28.5496	60.7239	-35.7762	141.776
	62.9383	71.5724	91.9243	60.0144	94.8608	83.9485		-149.828	170.512	96.2965	71.635	-50.7064	5.50788		6.75807	15.8822	-12.576	172.999	32.6561	2.918		70.8596	77.304	106.481	72.3087		63.9278	23.1866	-13.9539	97.3209		-17.6258	36.8529	-13.81	77.9704
	24.6165	53.769	95.572	90.3375	99.1918	89.8475		113.715	52.2982	-107.611	106.185	24.4139	65.9852		-4.18579	148.287	17.4862	11.6745	-18.9878	5.77087		97.4761	58.4614	65.512	49.1487		18.8251	117.96	-26.881	158.994		45.0775	77.0882	55.3269	24.3415
	122.76	87.7968	99.4839	83.4848	0.755904	88.6929		-34.776	104.801	-112.715	85.8258	-19.0407	85.8469		-8.58528	103.61	8.17931	9.08916	-26.6095	14.6282		115.16	20.842	86.5746	49.0103		-80.0545	160.908	36.2662	55.8878		-32.2607	93.32	26.7936	110.92
	23.9499	71.9836	83.9844	88.1721	0.755904	88.6929		-72.5175	66.1462	-110.958	82.5251	-98.8223	160.066		8.17326	162.875	-2.86558	171.891	24.7219	8.74126		87.0849	63.3809	65.9095	18.8812		-65.9059	113.973	-1.64758	122.587		-1.67432	124.271	18.376	116.101
	178.31	62.1727	114.742	61.868	168.04	75.6988		116.056	82.3469	-125.194	89.8617	-91.3401	130.208		22.5382	175.014	-15.3426	167.503	-22.4978	159.379		108.877	63.4504	74.5715	84.427		-72.9392	125.688	-44.4924	67.1094		51.0633	94.2081	19.6815	32.9542
	47.4824	72.2474	87.8456	89.093	175.125	86.5368		-155.603	72.0557	-115.002	79.9596	-93.6325	41.0229		-2.97149	79.5462	14.4951	166.032	3.48139	18.989		93.1487	88.6678	69.5323	67.145		9.1562	107.747	74.4537	83.9098		40.8652	89.1366	56.109	112.647
	76.5605	53.6261	149.044	80.4277	23.208	83.8204		-173.576	79.7097	-130.818	95.8415	-130.417	48.5458		11.1391	131.961	16.1005	8.73476	20.8888	13.1311		92.6852	22.2598	69.9768	80.5418		80.3487	101.112	-32.0644	97.1526		-11.5194	104.519	-43.5502	72.1138
	148.787	47.609	42.6287	44.7298	96.3349	87.5126		-61.6109	116.796	64.1208	95.0715	-104.984	48.8027		14.2564	90.6492	16.8421	8.36966	21.9415	15.3491		108.465	81.07	108.675	84.4981		11.6156	52.6511	4.68476	96.7236		19.0566	48.6287	19.5546	133.825
	41.8535	69.0962	16.1285	85.7561	90.7107	87.6185		119.562	80.5155	59.0304	70.6772	-65.7861	58.1742		19.549	39.2807	23.3412	10.2202	-6.03288	172.573		84.2748	11.8802	109.645	37.0679		64.3286	30.1362	-70.5711	98.4333		-9.02439	27.345	-24.0376	47.033
	15.0309	35.4798	78.4475	74.8318	83.2642	66.8248		113.868	70.687	15.9601	71.1424	23.9904	10.1216		22.5982	35.4247	-10.5522	171.531	24.7219	8.74126		65.0723	40.9992	101.535	43.7451		46.4223	98.5416	9.4462	125.644		14.8478	25.842	50.1693	31.8063
	153.687	79.3075	64.6841	40.9171	30.2137	82.5584		-49.4575	85.4748	-117.987	90.3073	172.827	52.9164		10.3917	87.9594	-8.24562	20.1524	0.132727	161.539		72.526	27.0596	106.557	83.3116		33.7677	121.22	22.022	20.1545		-18.1961	86.7557	55.7724	158.766
	72.9209	41.9213	56.7289	60.4815	84.9963	82.9326		-56.353	64.272	-65.4962	32.212	175.011	95.3162		0.559761	132.356	18.5378	7.64039	17.1797	8.70322		113.236	45.0797	101.271	31.384		-70.6452	62.5549	12.4369	121.88		20.1193	74.3258	37.9625	111.056
	28.4325	27.8658	88.2509	81.0015	83.8906	46.719		158.331	45.8287	-123.966	81.9265	3.46403	124.894		21.1994	36.1911	0.497077	12.022	-20.7279	8.71138		71.3565	18.8485	77.4765	52.1646		6.71309	148.927	-82.8943	105.112		41.5545	63.0872	38.5511	135.615
	167.038	61.5025	95.572	90.3375	159.565	75.746		-4.47475	28.4504	-135.568	77.3779	-113.27	141.764		22.7515	60.11	-10.7297	8.35782	23.7274	11.6745		104.353	39.9548	81.4265	61.0885		51.6979	117.117	-80.9321	94.0544		-44.5724	105.744	-1.04922	45.3406
	12.7165	76.3445	98.0621	85.8737	4.97668	92.2722		-54.1165	48.4186	-116.581	89.71	116.7	95.0873		-15.9726	93.6377	-6.79077	8.35375	-21.5888	11.654		94.9598	22.081	79.5952	39.2033		-9.12613	119.835	-76.1643	85.254		49.7372	20.9763	-33.1269	114.883
	112.196	83.0407	5.60358	52.8297	93.5678	89.9531		162.932	25.0488	-53.6498	94.769	-145.488	43.6615		-23.1092	146.784	11.5597	173.365	-20.7279	8.71138		91.8982	37.2045	67.7398	45.5511		-17.0352	80.4132	-71.2253	133.254		-53.3799	128.326	12.8737	105.743
	136.987	38.2026	96.656	85.8645	172.289	79.3376		178.777	138.137	-119.043	86.7248	-16.2339	159.317		17.3167	173.542	17.6513	8.00486	23.7274	11.6745		112.142	85.7393	110.597	31.703		-26.1744	62.0536	-5.68032	40.8309		-53.662	147.425	45.2191	95.1172
	174.043	23.3462	97.0055	86.166	2.16172	89.887		140.564	128.379	164.669	91.5105	131.082	56.7695		1.58235	156.189	11.7256	6.52853	-24.5678	7.26338		68.8248	39.4532	108.329	85.3989		-53.6022	123.873	-86.6848	75.222		17.4109	146.296	-37.8269	76.9683
	112.221	90.2191	122.319	39.7226	177.927	74.4431		-125.99	124.356	-56.2826	108.357	-116.163	96.8805		-24.4776	58.7289	-16.7187	174.837	-0.39705	24.953		103.21	37.048	104.813	85.4219		-22.1347	117.455	-40.5241	39.2413		4.6521	52.8731	3.04161	128.979
	145.834	46.4184	97.3317	90.0506	10.5671	80.2592		-96.6722	55.3598	-120.801	86.1273	-16.8765	70.5296		-13.5392	68.3707	-8.05133	6.88926	-13.064	14.5664		93.7538	16.5155	112.732	33.2128		85.6184	143.957	-79.0404	110.133		-46.6867	113.347	20.009	87.6389
	126.939	74.4693	93.8358	87.0421	107.497	82.5125		-144.531	118.99	-90.7356	105.869	135.82	42.168		17.1877	135.147	14.2063	9.83159	-10.988	162.292		109.979	52.1421	93.4829	22.7861		17.0653	72.1112	-82.3317	91.3619		34.8945	102.67	43.551	111.138
	94.1242	28.4179	81.5449	84.8672	17.5543	76.5589		-50.467	77.3079	96.1199	73.9779	-159.468	36.571		-20.5406	154.335	16.9533	13.8809	23.7274	11.6745		80.9838	42.8098	95.3098	83.9872		7.39831	107.434	36.8186	19.209		-36.1056	49.8059	-50.809	15.2945
	147.283	50.7569	91.4129	81.3243	173.684	73.2141		89.316	80.1104	-103.746	99.1449	71.7733	101.632		19.5624	69.6553	16.4949	14.2484	14.0995	14.5754		71.589	69.5182	96.5826	46.5498		15.485	118.468	-88.1215	87.0189		29.9746	109.508	8.90353	138.47
	23.6224	87.5074	120.894	88.7034	96.2441	82.7207		147.344	77.0327	-41.3406	114.939	9.79897	105.753		19.8298	142.949	-10.3535	174.825	12.6534	16.0471		98.6206	81.6428	92.1086	21.3057		51.8224	47.1954	86.9461	88.8143		-41.1984	139.734	-16.6964	32.9179
	108.654	75.7635	82.9355	87.2693	93.3377	77.9306		-66.6417	79.6509	1.01692	81.1428	137.173	106.475		-16.0874	157.69	12.4757	176.293	-20.7279	8.71138		67.8565	40.0333	109.696	79.3675		82.2841	113.807	4.02828	42.7865		31.3697	80.442	46.438	106.117
	109.707	75.4518	20.6959	87.8574	70.8554	78.3471		23.2307	68.6618	83.2897	69.0958	-24.5467	64.6579		-12.228	150.186	-13.9425	173.734	-9.30612	13.0829		68.3228	51.0582	86.897	87.6357		-33.1011	36.6266	-67.9273	95.5832		-8.0036	108.881	-57.8344	64.6814
	116.242	9.052	104.367	89.4991	78.0357	86.6601		-157.233	148.933	-122.383	83.8809	-134.299	81.1434		10.0114	120.789	20.8985	9.84643	23.7274	11.6745		69.9509	86.802	99.2245	43.7605		82.9833	85.3704	-80.9553	103.117		22.945	154.612	-28.1143	156.824
	127.69	44.4818	111.173	69.7145	83.6586	86.5557		20.0296	53.949	179.611	60.191	178.091	149.012		-22.7939	12.5835	-9.17853	174.092	-15.9334	11.6299		113.242	71.0766	83.9825	73.0854		-46.9286	47.7948	-9.25968	37.7265		56.1407	10.2706	-23.9913	50.161
	4.33376	29.7765	95.572	90.3375	94.8608	83.9485		-69.6284	106.16	72.7392	78.7314	77.1155	130.387		11.7931	93.3347	-15.1835	14.9814	-14.3385	13.0963		69.3273	62.823	74.3421	32.7064		-35.9417	43.828	-86.1562	74.7599		18.0188	110.146	35.6998	72.0397
	60.0627	55.5155	98.3844	90.3559	83.6586	86.5557		-58.0264	54.1529	-101.465	86.7194	-57.1119	98.7412		-11.3639	13.6731	-6.89207	160.851	7.97489	10.1422		80.3828	19.4328	110.687	42.1137		6.16769	100.814	44.4606	116.713		51.2024	147.045	9.91521	37.5147
	51.2644	50.6819	97.7008	87.3662	65.2827	80.875		97.3416	71.7418	-29.213	116.094	1.33466	107.001		9.01253	54.7953	20.3129	5.44716	15.9525	16.7987		107.231	82.4234	67.8107	71.9395		-49.0245	171.775	-65.4977	16.3782		53.4139	147.805	7.20832	124.447
	7.58046	44.8206	98.7612	86.4765	96.2897	85.1208		52.099	86.3628	86.8002	83.5695	114.763	51.8038		4.7516	121.135	-11.6773	7.62611	11.9018	7.21767		88.9319	88.0571	91.4957	48.9768		-54.123	141.454	73.0765	95.8716		-8.00311	104.519	-46.1057	89.112
	129.471	15.2619	83.6269	89.0653	94.9062	86.3439		-58.2841	92.2951	-121.854	92.398	96.6829	24.2254		-1.56572	65.1216	-19.3354	175.575	0.073674	18.2451		113.742	79.572	94.2406	81.8896		71.7467	32.4125	-8.85194	90.5903		-25.9232	66.3946	-46.1797	84.3324
	71.5702	24.3705	21.7273	8.06316	76.2168	65.6486		56.1955	66.5787	179.435	50.1805	133.02	46.9394		-2.7731	36.9442	-16.7187	174.837	23.7274	11.6745		81.4198	73.9487	113.172	24.8984		45.5466	127.174	-25.0349	100.482		25.5109	28.0942	5.9712	75.5093
	106.129	14.9685	29.139	86.6864	156.203	44.0236		-141.796	129.916	-29.0791	135.57	121.48	37.6254		10.0549	14.0407	20.8985	9.84643	24.7219	8.74126		72.8598	22.5691	69.2726	21.8305		-86.1506	133.805	47.4901	130.915		34.1685	53.6113	27.0567	86.5091
	83.0271	86.4431	95.5994	86.1568	80.7108	79.3858		150.288	112.327	-134.337	78.4458	60.1054	126.026		4.06404	147.146	-15.7266	172.273	20.9929	7.25366		113.786	66.1058	75.0633	27.7804		40.7971	97.0361	-37.014	47.9047		23.9953	105.443	36.5856	109.755
	126.139	50.0372	75.562	85.7268	86.4249	84.1075		125.042	58.0361	102.451	66.0346	-58.2179	37.5387		-23.3086	18.1184	0.585005	11.287	-13.064	14.5664		110.805	64.6186	76.9547	14.7451		64.8793	96.5828	-87.2581	93.1415		-41.7459	78.6163	-3.93268	69.2776
	122.303	57.7975	95.9411	87.6534	86.379	81.7016		149.38	134.259	5.41232	62.7016	13.3109	100.244		-18.4079	168.043	-9.44083	170.43	25.8988	13.1599		86.4642	90.1384	94.6364	43.3979		-79.8217	42.2517	-71.5614	72.1492		-23.1201	94.5196	21.4262	86.4562
	111.806	72.3393	97.3551	86.4673	82.2752	87.7771		99.6967	58.896	-120.623	91.9497	-113.505	51.8031		-25.1073	95.4486	5.07296	13.8638	-7.03436	161.544		68.3885	80.3381	76.6391	28.5235		-23.7691	29.0059	-12.5716	131.951		20.4792	106.064	39.7063	87.8602
	71.6354	10.3126	82.5859	86.9682	83.5678	81.7543		-170.023	163.845	-112.713	90.9026	-67.0694	43.6771		15.36	145.246	17.4366	13.5137	1.07991	11.603		109.808	51.1897	67.7117	20.3535		-28.6382	105.721	-21.8669	97.7661		43.6792	92.1199	-19.31	99.6163
	128.024	84.4909	81.8867	86.3658	97.6275	81.4897		132.858	67.386	-119.042	88.5169	-2.16112	56.4365		-5.14456	32.3472	-9.93468	9.09017	-18.1642	174.078		98.1903	55.9782	109.932	32.8491		-49.5582	117.789	-75.5074	103.898		16.6118	108.25	-12.758	133.767
	41.1529	69.7361	164.135	86.78	87.7614	80.4668		-131.266	132.348	59.3865	57.7241	-139.518	42.129		-24.4364	78.0483	0.585005	11.287	0.00516	18.9867		89.1689	34.1241	111.678	61.5662		34.4686	93.1412	-86.5422	88.0683		24.6957	96.3176	7.46301	55.9645
	163.535	78.0776	164.854	77.1165	94.9062	86.3439		-173.259	120.995	171.525	92.5561	-80.6675	68.0745		-16.8463	31.596	-7.93811	11.6579	-8.77471	23.4632		92.3883	56.4981	106.873	16.0196		31.6905	155.142	-67.368	81.9712		-25.2136	50.9726	52.6221	137.413
	156.131	68.4249	0.300735	88.4292	92.0486	84.0015		79.3384	62.4593	-14.6286	79.4784	79.6041	139.835		-16.3611	65.1315	15.0713	174.835	-14.9198	17.5285		86.656	85.2096	77.0979	41.9471		-68.6075	134.601	47.0548	94.4298		-36.8912	133.838	-25.2682	159.769
	119.123	55.307	89.9471	90.3006	92.0486	84.0015		-33.6166	78.6081	53.9341	65.0359	104.134	25.6385		-9.94348	146.387	9.33699	11.2929	-24.5678	7.26338		108.045	52.7015	82.6946	90.0522		-40.9454	125.691	-82.3915	113.825		58.4706	126.817	10.2549	66.7481
	156.09	48.7924	120.316	67.8455	87.7614	80.4668		57.9092	60.8988	-102.691	98.8424	138.165	58.1196		-17.8763	167.675	13.6654	10.1976	-21.5888	11.654		91.6727	41.2781	107.732	53.4592		-72.5869	121.39	6.6181	43.9653		-59.3126	64.7389	18.9805	47.0129
	167.026	52.2497	85.0528	86.0875	82.1393	80.5723		128.251	63.1467	6.99417	72.2419	-54.5	147.022		-23.8371	26.3186	-8.26253	173.359	-21.5888	11.654		94.0338	30.5247	88.0038	25.4399		-78.2034	61.3706	10.1254	73.9629		0.787359	77.7122	-43.9735	50.3925
	38.6717	61.5346	96.6403	88.2552	92.0941	86.3969		-65.5654	76.2989	-113.77	84.3284	89.5664	141.273		18.792	113.078	12.7767	15.7166	10.9198	18.2621		67.7656	57.4873	77.613	15.4783		47.3675	172.874	48.962	80.501		-21.3646	103.287	51.266	71.025
	110	60.9567	97.6969	87.9635	84.9501	80.5197		-64.5175	77.2259	-113.242	85.6763	-89.954	79.7922		-23.7941	50.7014	16.1005	8.73476	-5.93405	7.93488		105.703	66.4074	97.139	25.3778		18.2952	63.2301	-83.0053	79.6656		1.20608	14.7014	21.2827	42.2691
	178.313	81.1013	64.8265	60.8698	92.0486	84.0015		-138.839	102.948	-127.126	95.3908	73.187	48.3866		-16.51	9.2692	2.1417	174.453	-10.4221	18.998		108.974	47.2514	95.0708	22.03		79.9989	113.645	-79.5341	97.3571		47.578	159.451	47.9498	44.1798
	81.9692	85.5495	53.192	62.4961	94.9513	88.7331		-53.7046	46.8243	-40.9914	105.7	-41.0665	115.781		1.96306	131.956	-8.26253	173.359	-8.90182	13.8188		77.6457	36.1959	83.9009	62.7638		86.4824	159.051	-4.73104	148.494		7.11728	107.938	56.6748	83.3546
	109.273	56.062	63.4181	60.8614	97.3226	66.5602		82.7979	103.301	6.46653	78.2615	63.7986	79.4936		-15.3004	68.0518	18.7145	10.9424	12.422	11.6237		101.086	80.1394	77.4074	87.9982		30.071	53.953	-2.69447	55.5537		-35.0687	82.5529	-25.1529	73.1403
	164.556	50.3454	95.9647	84.0624	85.0869	87.7245		36.9366	74.6039	10.5099	76.5801	-89.8131	68.611		4.06421	83.167	-15.9578	9.83326	5.4158	48.1422		78.3037	60.9913	65.1656	49.5452		63.2802	36.6236	-3.93654	123.119		40.51	81.6465	45.1221	18.2083
	87.8062	53.585	72.442	78.7775	87.7139	78.0366		-173.687	140.475	-179.51	96.899	-64.0429	147.689		3.35322	109.218	-4.019	15.7064	-17.5855	14.5823		72.63	73.6103	92.1764	88.4956		-72.0576	108.684	88.4926	75.0638		6.40951	57.5991	27.8238	28.4651
	2.52833	64.5983	14.3839	77.6107	92.0941	86.3969		-154.72	154.964	-116.409	76.6071	84.8451	41.1404		20.3601	32.7434	-10.763	11.6611	-9.30612	13.0829		106.775	61.7625	104.734	43.3302		-1.56682	84.9279	14.8881	104.309		42.2741	94.512	-19.376	90.0034
	90.9953	58.2585	126.234	76.3627	87.7139	78.0366		170.332	133.017	-16.5627	75.0416	-54.3322	136.957		13.9117	84.3742	-2.20196	12.3899	15.8684	13.108		73.3881	45.7457	65.1766	35.44		3.35527	117.623	-30.6803	113.28		58.7639	49.0074	12.2897	40.6402
	52.3424	56.261	35.4713	86.111	90.7107	87.6185		-32.4536	54.6468	-95.4814	106.648	48.2936	73.4906		1.54628	40.8232	15.7523	177.032	0.768521	13.0746		67.1736	75.2968	89.3229	82.5255		34.9177	163.687	-83.5528	87.6278		-35.1976	149.333	53.9936	76.0357
	115.654	66.9156	94.6712	68.0084	89.1905	81.6486		-47.7195	138.015	100.339	73.6686	-8.52657	98.4403		-12.4336	40.8287	23.6288	8.75344	9.53011	165.244		98.0396	50.9608	85.6114	57.5888		-52.8909	56.1359	-6.3061	153.592		-5.1899	102.067	2.59494	39.0478
	26.8483	37.3871	178.546	67.3836	48.3682	76.2544		98.0204	68.565	-49.079	97.1684	-150.339	57.3268		-16.0123	62.811	12.932	13.1368	-24.838	4.33181		109.653	46.457	103.919	17.1474		-71.881	102.638	-86.5504	91.3513		8.17036	90.6386	-48.1008	130.96
	29.9056	21.8763	93.8756	81.0385	96.3798	89.9002		-25.1009	54.3033	-111.834	93.4409	-149.124	87.6335		-14.9349	78.9472	-6.11867	15.7076	18.9725	17.5523		111.852	66.589	66.8651	30.8549		10.9961	23.3773	29.9472	55.8964		-36.8334	98.4193	26.5222	39.1858
	4.01354	13.7655	95.5915	87.3524	93.2889	75.4782		-43.826	83.7039	-116.053	91.6498	-104.608	37.7902		-3.99475	33.4909	16.1005	8.73476	-28.2611	8.75246		86.3351	40.6755	80.6174	10.3063		-0.51217	101.727	-51.2027	83.8109		-31.2061	93.6194	11.8001	156.716
	46.7801	44.756	8.94174	18.7212	96.2897	85.1208		-8.00341	95.7708	-36.0684	112.331	-80.6844	69.3564		-16.3483	158.063	-17.6104	171.177	23.1291	14.6177		107.57	86.3238	89.5974	31.0834		-7.01633	106.187	-57.9982	59.5579		3.70698	22.8524	-8.197	65.4386
	100.884	67.6141	91.3533	90.3098	99.0108	80.2551		174.466	94.0873	-108.145	84.3267	17.4063	63.3582		2.65835	78.331	18.1809	16.4661	-13.064	14.5664		106.977	55.6451	101.934	75.7521		-49.9076	99.4477	-22.8805	59.2677		-38.9628	131.843	42.5198	87.9016
	66.6135	39.2161	62.2183	82.6456	85.0419	85.3327		-48.5588	113.903	-118.343	76.147	-155.936	48.3736		-17.2564	36.955	18.4861	12.78	23.7274	11.6745		111.279	34.0031	69.4293	3.40916		6.34332	90.1568	-21.8835	113.94		-24.5161	63.094	13.2841	141.591
	17.9694	63.9246	81.5293	87.2601	89.0954	76.787		-50.2649	104.729	-118.162	92.845	-96.0699	119.237		10.3858	95.1296	17.4862	11.6745	20.9276	10.189		77.275	55.0056	81.6632	29.6225		-20.9049	128.308	-22.8119	37.3311		56.6907	97.8059	-51.6903	91.5905
	177.875	46.3818	92.1079	82.5346	96.3349	87.5126		-124.458	105.798	-114.821	95.3873	66.73	38.2364		-6.47119	116.357	21.7597	8.01494	-11.5063	10.1465		109.608	56.5526	100.088	35.5916		-70.1199	77.061	-57.8545	71.8665		43.4876	149.708	44.9717	109.878
	10.6639	47.9976	51.0827	61.8115	102.004	89.7951		116.91	54.8687	-33.4344	100.033	2.06164	133.276		15.6273	117.371	-15.9004	18.6796	-24.5678	7.26338		78.2536	18.6848	74.2688	24.4093		5.5685	151.575	47.3841	82.4659		40.5262	114.002	-36.2166	92.5571
	153.306	63.8669	85.0449	87.2831	102.004	89.7951		-42.8884	47.6776	-26.4017	111.205	-141.507	44.4785		-15.6819	170.242	-22.0914	5.44949	18.6177	14.5942		68.9468	41.4013	78.1317	31.9204		73.141	96.4316	-83.9029	87.0295		-0.26729	110.148	38.3035	37.7715
	40.0601	56.6522	89.6653	79.8001	94.9062	86.3439		-12.2411	166.095	-113.066	88.8137	-20.1828	141.103		7.23151	80.4564	5.77458	12.3921	-4.42274	12.3397		105.872	68.1878	108.294	32.098		-36.7246	108.845	17.368	123.648		-35.4528	146.672	-44.7075	140.355
	114.31	84.2344	55.2877	65.1626	94.9962	91.1201		46.9518	110.378	-107.617	86.2729	-116	81.315		2.14954	44.3568	0.685136	10.5524	-20.123	19.7749		101.437	80.4433	80.3813	62.1139		-22.8365	47.7966	-82.8497	87.6296		-46.1214	26.2055	-5.33169	80.3651
	173.735	70.3186	35.5441	68.3126	97.7634	88.6802		-24.5996	157.176	-117.813	85.6777	-51.0963	140.895		-21.0034	13.6846	15.7523	177.032	23.7274	11.6745		93.3734	73.9873	71.5672	29.6893		79.2912	79.8015	-6.4118	41.4159		5.07941	36.8548	4.61959	53.0686
	109.612	53.5059	95.242	87.0513	90.6654	85.2268		-177.097	83.3254	-54.1733	108.671	156.134	112.064		-23.6984	97.2484	9.04153	14.9733	-22.1012	14.6029		106.002	81.9677	116.015	77.501		16.5378	69.4244	-69.8723	100.249		-10.9762	160.577	21.3247	98.4378
	50.0611	45.9346	82.6016	84.5744	4.97668	92.2722		-151.51	111.675	-124.14	87.1745	142.492	67.4514		10.1719	16.9926	0.497077	12.022	20.8888	13.1311		101.103	75.2503	110.765	40.1604		62.1758	24.1203	-12.7505	151.331		13.4435	88.5488	-30.4639	104.621
	125.907	82.0938	84.6914	87.5795	82.1852	82.9852		-130.567	126.91	-49.4289	103.542	-67.402	142.283		-8.6667	157.684	23.6288	8.75344	20.9276	10.189		92.1446	73.5171	108.717	33.2383		-11.5875	162.21	5.73872	92.5318		-11.8718	109.196	-51.0535	31.7795
	106.377	23.1235	90.743	76.4523	89.1436	79.2277		3.79101	39.1391	102.629	61.203	-99.1728	86.3026		7.30338	31.9679	3.38669	160.479	17.1797	8.70322		71.3851	21.6335	116.061	84.7512		32.549	20.5839	24.9754	25.1829		19.0636	69.6163	22.5664	114.8
	52.362	61.1581	-0.40254	76.9873	99.0569	82.668		125.504	74.0583	-152.442	75.2308	-69.5265	131.243		-8.93712	102.69	-14.6745	13.1383	-20.7279	8.71138		94.3903	85.2346	64.3564	11.5144		42.9071	103.714	39.6329	71.4296		13.7222	45.8394	-18.106	69.3296
	132.556	70.7024	106.643	46.7024	85.0869	87.7245		-66.5145	113.474	79.0639	89.5488	91.7483	66.6678		-10.3283	118.041	21.7895	6.54946	23.1291	14.6177		77.9079	72.6916	67.6854	42.3997		32.3572	66.5259	-22.0194	73.7989		-6.94548	74.6378	30.2223	58.9295
	177.257	79.5888	72.0727	81.5006	82.2304	85.3853		-15.7302	89.1863	-108.668	97.9394	17.2039	27.1897		6.01006	141.39	15.7042	10.9358	10.84	13.0908		102.72	65.2528	114.728	48.8237		54.3337	108.529	-65.6047	79.556		53.8634	73.6901	24.5706	56.0737
	113.914	71.7049	82.6016	84.5744	83.5212	79.3334		151.977	94.1329	55.865	74.4305	23.7867	80.4126		-18.15	50.6926	-23.8799	166.421	-22.1012	14.6029		112.484	88.7285	87.9611	25.0656		-56.1778	42.0587	-48.0143	71.2569		30.6676	82.8555	8.81933	70.5567
	6.50807	24.5139	92.5203	73.6839	89.2821	86.45		103.218	107.495	-112.713	90.6041	-119.772	105.998		15.0641	44.3656	-12.4908	12.7667	20.9929	7.25366		97.2479	71.814	104.588	26.0781		17.2928	140.681	-51.4048	97.1202		-19.2506	85.8583	-40.4682	135.607
	176.902	66.1455	99.8256	84.987	96.3349	87.5126		-14.2462	51.7005	-127.657	82.9812	95.9855	67.9124		13.547	96.6332	17.6513	8.00486	20.8619	16.0821		69.1729	57.4915	91.8611	50.1504		-16.5077	74.4484	80.567	69.2816		14.5009	103.289	-19.2928	102.057
	159.385	37.3862	101.919	87.3935	89.1905	81.6486		99.7275	62.3193	-127.655	90.1608	169.936	171.299		12.5188	70.9127	0.419249	12.7576	-19.3643	13.1156		71.5391	84.8621	90.4457	49.3783		10.8009	162.395	35.4313	80.6751		44.7251	75.5525	-49.116	77.1333
	38.7422	89.5686	178.543	87.0926	82.2752	87.7771		-103.966	134.105	-111.482	92.2456	-58.7481	118.972		9.38687	31.9693	4.13783	163.438	-24.5678	7.26338		92.1338	27.1222	71.2577	24.0551		55.214	119.147	-58.2599	96.355		47.613	132.638	-3.89157	108.22
	34.4913	74.4609	18.2389	85.7603	82.2304	85.3853		-117.641	131.226	-116.932	92.6953	-43.9322	119.789		-21.2593	84.3833	-10.3535	174.825	4.43084	16.0282		114.345	22.8867	93.8158	31.8142		12.3724	16.6958	16.6301	81.1492		44.6958	140.51	38.0027	108.503
	117.037	60.9328	95.572	90.3375	94.9962	91.1201		-134.795	129.948	-118.336	97.4906	-127.804	131.398		-16.6163	13.3104	-7.06866	166.755	-24.5678	7.26338		83.3747	68.1156	76.235	30.037		43.7889	128.306	-23.8999	133.539		43.6254	134.629	56.63	85.7501
	63.6304	12.1765	165.551	80.1658	66.4298	67.1293		-105.281	123.404	-120.8	89.1144	129.134	72.0021		5.10498	116.024	21.525	171.923	24.7219	8.74126		105.544	45.6502	90.6448	70.8428		-75.3927	72.7319	6.44125	90.1436		-53.7298	126.449	8.8419	65.4487
	56.9609	46.3112	81.1992	83.9655	86.2347	74.3746		-164.918	141.26	22.1122	77.4997	149.02	94.8124		-4.7881	144.855	-20.6213	167.515	5.04909	14.5525		73.8986	63.1719	87.4881	71.8094		28.8418	68.1432	-4.10442	83.5645		10.4576	33.786	-18.0712	74.3232
	73.7236	41.9184	84.6993	86.3842	87.7614	80.4668		-35.7337	81.0279	-116.053	91.6498	121.051	47.8501		9.7038	165.459	19.5132	7.27629	11.5842	12.3568		97.0462	79.3683	67.7155	59.4581		75.4201	54.3166	83.2346	80.877		-1.46561	32.262	-52.6056	47.3999
	150.099	33.5614	88.95	81.6098	66.7081	82.0593		139.123	165.414	-29.039	106.63	115.506	113.691		21.6029	146.02	-26.1753	159.78	9.60778	8.67802		99.0715	55.4391	74.3806	22.5422		70.9941	34.703	-74.9265	168.873		-19.6076	107.31	52.3382	18.3242
	84.2377	20.5984	138.918	67.616	89.2821	86.45		-23.6807	142.391	-98.4679	111.545	122.465	47.8361		-22.3865	158.072	-16.844	17.5705	15.8684	13.108		68.1267	55.3407	70.151	56.9813		-69.9455	88.0625	17.6942	94.0201		10.9873	119.355	44.553	53.4364
	56.6367	78.3972	7.34512	75.1489	86.4249	84.1075		36.9906	87.3321	-11.9908	91.9216	-72.6047	99.7864		10.6515	151.694	0.933803	9.08466	32.6561	2.918		106.772	62.4381	81.7749	60.7445		-77.6761	61.5405	81.0519	55.9741		14.8479	78.9299	-11.0486	62.821
	43.2327	18.8769	59.4789	70.3391	87.8535	85.2798		34.5955	103.882	-118.17	68.1455	41.2903	74.7913		-19.0665	36.9575	10.0593	178.485	17.1797	8.70322		104.216	40.3434	67.7134	43.9711		43.1057	135.987	-55.4768	139.784		53.5597	138.166	57.3744	52.1714
	79.0179	53.2454	88.2929	74.8961	96.2897	85.1208		173.41	91.3981	-102.521	82.8233	-179.371	94.114		-17.8712	41.6165	13.5381	7.99678	12.2567	158.597		87.2756	59.8192	105.408	24.5739		-77.8583	107.584	-88.4806	90.0035		-9.40978	105.755	25.45	40.7367
	60.7317	21.0523	95.5876	87.9498	85.0869	87.7245		-12.8467	147.022	-34.1358	108.666	121.881	147.059		-11.7835	63.4741	-17.927	175.206	0.14794	17.5043		77.6018	60.6474	74.2873	49.487		-52.721	106.495	87.8276	89.8566		-15.4701	148.96	56.4527	95.3109
	74.5815	84.0778	113.227	77.8208	128.478	73.6278		154.409	84.8641	-108.668	97.9394	-81.4986	37.284		5.11508	93.6293	-18.1866	173.377	16.9276	171.149		88.0163	19.272	75.2029	47.8907		-86.9956	83.4208	18.2524	127.119		-37.5279	79.2265	26.906	100.921
	177.811	45.1907	86.7968	88.1906	94.9062	86.3439		-15.2394	38.7379	-56.4578	110.095	50.6674	103.064		-12.3531	32.3519	14.1917	12.0354	23.7274	11.6745		114.529	16.0267	74.105	6.31442		32.8842	63.7296	8.99017	132.353		18.3585	61.7485	-9.5937	71.8029
	124.458	69.1385	13.6728	81.8515	93.4775	85.1738		42.2955	18.6451	-120.975	92.5471	32.8219	67.2456		-11.7587	89.4525	-19.1246	171.914	-9.30612	13.0829		105.291	84.3703	93.0951	26.9064		-2.62125	51.3254	87.396	60.8646		20.2093	39.1714	-44.7898	83.1121
	85.1022	23.9479	23.5218	83.0757	38.6037	80.0497		114.506	113.808	-152.268	69.4338	152.936	38.9293		16.6022	171.343	-10.3535	174.825	20.9929	7.25366		85.1032	36.7971	109.801	15.2626		-87.5901	31.4601	-86.5482	90.456		-41.7272	132.641	17.4511	29.8915
	131.873	77.5294	95.949	86.4581	99.0108	80.2551		-88.764	123.16	-108.672	86.2732	63.0219	72.7254		10.6541	16.2541	-7.87627	172.993	14.4592	10.1608		107.325	46.8478	71.8054	30.066		-72.6955	158.495	69.9648	116.16		24.1803	158.718	55.7724	158.766
	135.402	81.7659	77.3142	86.6352	90.7107	87.6185		-39.6124	84.3238	31.6033	86.849	-15.4759	70.5343		11.7926	93.933	21.7895	6.54946	9.60778	8.67802		96.1915	15.4161	71.7387	10.7326		-40.9445	118.297	4.86081	97.7761		-16.1689	143.997	14.3664	89.9875
	97.2588	40.2712	51.4823	55.176	99.0108	80.2551		-90.8219	117.608	-52.5953	94.17	13.2251	42.5088		9.83411	43.9658	24.0312	7.28841	-19.3643	13.1156		97.0727	71.6563	98.045	72.9899		34.2253	157.01	-89.7899	56.1313		-24.9502	25.8395	45.7601	63.1979
	163.86	37.381	84.33	89.0699	89.2366	84.0546		-51.8152	67.8955	-105.857	94.9351	173.65	122.136		15.722	49.9172	-16.2023	18.3097	14.0995	14.5754		90.8689	87.0179	95.0787	55.0133		11.793	108.217	20.0079	122.756		45.4308	80.4356	7.46301	55.9645
	138.224	85.362	58.779	69.7009	77.9008	79.4377		10.2325	53.2209	-111.3	112.031	40.7048	89.9132		23.0251	101.791	-22.3532	146.621	-28.2611	8.75246		85.6023	84.9066	104.141	90.2057		-16.2473	8.6042	-5.16246	99.1331		24.6962	143.995	57.3744	52.1714
	66.5117	13.6381	24.2391	78.242	86.4249	84.1075		144.47	64.3968	-113.417	90.0075	-113.25	87.3418		-6.57782	35.7906	16.3601	93.7709	18.0812	11.6455		83.9536	55.752	94.5602	77.3357		81.3993	70.8461	-25.6977	65.3414		-29.0886	71.8269	14.4234	80.4083
	2.17668	60.2114	115.62	88.9715	87.8988	87.6716		-157.068	92.6201	-104.8	99.7503	159.839	150.568		15.9568	129.207	-9.72724	174.459	23.7274	11.6745		80.8975	34.2887	69.0804	41.9993		-11.4099	65.711	-3.05037	85.9627		57.0429	98.7103	9.9364	130.582
	17.9656	61.2299	86.1055	86.3935	98.9637	77.8249		107.049	54.9319	-112.715	87.0218	138.281	70.0361		-14.2648	53.3298	20.184	16.471	-19.3643	13.1156		88.6019	81.4596	73.8768	14.0285		21.1821	142.423	-53.3179	20.4774		33.6956	38.3921	53.3646	110.02
	150.437	39.7248	114.942	84.7818	89.2366	84.0546		-18.8497	70.5854	159.218	104.958	136.171	70.6847		23.1047	59.7666	-2.51787	150.006	9.60778	8.67802		64.5761	35.9637	87.8714	46.609		-0.52923	133.414	86.0645	87.7716		-26.0242	147.437	15.9297	66.7785
	10.6066	41.2852	87.1386	89.6852	83.6135	84.1603		0.422259	46.1941	-103.041	104.636	113.466	59.0483		1.59848	107.016	15.4184	9.10013	20.9929	7.25366		81.5877	76.2651	112.823	73.516		69.802	103.251	-75.7471	148.955		-27.3468	115.651	45.0778	145.019
	14.4737	77.2634	54.052	38.9115	82.1393	80.5723		-127.509	19.5895	-103.576	81.6189	102.347	125.553		14.4189	30.0763	-10.3156	8.72392	-15.2648	21.9877		100.057	28.8427	68.0432	38.5039		64.3542	114.464	-33.4232	64.6726		-22.0631	86.4558	40.4457	157.015
	56.3817	31.1975	97.0055	86.166	87.8988	87.6716		-169.006	27.6672	24.2181	103.384	95.5889	133.353		-15.1075	33.1171	24.0718	13.8994	15.8684	13.108		93.3053	23.0073	105.025	13.4507		-76.7956	52.8328	44.1523	140.001		-24.5318	111.1	-15.2427	74.3069
	124.978	35.9222	95.2657	83.4573	92.0486	84.0015		-27.3624	99.0375	-111.306	93.8892	-1.93222	149.585		12.0529	30.4527	-9.72724	174.459	-20.7279	8.71138		69.8615	27.6158	109.162	26.7995		46.7721	80.2598	-51.3387	65.3013		-49.8343	84.348	28.574	45.5033
	139.216	61.8871	95.572	90.3375	80.8471	86.6081		156.73	141.668	-120.622	96.439	164.45	87.5695		9.30715	123.618	18.0103	161.611	-22.1012	14.6029		76.2401	50.8907	71.4929	3.76315		77.0089	101.265	62.8145	31.5258		-59.6803	88.529	25.4379	133.878
	13.777	83.9263	92.4335	86.4351	85.0869	87.7245		-72.8057	107.698	-111.832	98.2418	-141.94	20.7879		-2.96869	92.7316	-14.9306	167.134	13.3419	15.3108		66.7057	58.5388	70.6253	72.5488		-48.6791	116.949	64.1181	99.0527		36.6337	62.418	-25.2369	147.779
	3.6771	46.8043	94.8728	89.7361	89.2366	84.0546		164.274	93.2032	-123.435	92.8465	-75.4045	98.5464		14.1422	21.4465	8.55854	8.72287	17.3084	160.843		105.353	31.8889	76.5838	40.3892		-21.606	92.0964	-57.0283	95.9075		-21.7188	111.742	24.0298	108.34
	115.584	51.6082	85.0847	81.2827	97.7634	88.6802		-158.907	122.073	-106.032	95.3846	-156.142	84.0082		-13.5484	158.432	15.0713	174.835	3.69008	18.2476		82.782	87.2905	105.145	44.5102		81.4016	87.9118	-67.1212	56.0071		-33.6718	104.821	5.98605	70.5474
	141.729	80.5428	78.3748	85.7448	90.5255	77.9836		179.739	118.918	-5.31204	65.8483	146.982	42.0868		2.1594	161.394	17.6513	8.00486	14.9372	13.8412		106.951	61.5934	89.1457	59.6625		-79.2643	105.715	-80.3386	130.057		40.514	90.0321	-30.5456	97.2936
	160.713	72.5306	64.7963	64.8882	143.662	50.4562		107.134	114.183	-118.69	92.0984	-37.9787	81.5308		-15.4463	36.9528	23.6288	8.75344	7.97489	10.1422		69.9679	29.5021	79.159	87.0904		-21.6076	121.395	-7.4546	115.591		-12.5756	111.744	45.5257	151.1
	14.1022	58.1154	64.4718	61.2082	89.1436	79.2277		33.3257	33.3129	-109.727	83.577	-35.7102	153.987		5.08721	141.003	-10.3535	174.825	24.7219	8.74126		66.2872	77.5959	78.7894	22.5129		85.2685	85.2204	-70.5718	98.735		27.159	102.673	-49.5205	56.3641
	124.154	83.6026	97.4828	68.0268	10.5592	77.8181		101.653	84.5433	72.2159	67.0008	-47.8518	86.2596		-16.2062	144.864	17.4517	171.912	6.75363	11.6095		87.9938	40.8759	105.125	29.8423		-2.9073	136.776	39.3467	110.695		-54.4017	79.8246	-16.6863	156.73
	29.5898	83.0036	85.0686	83.6906	168.051	78.1398		-50.6722	113.892	-40.1133	102.163	-3.97183	135.658		12.4978	91.5429	-5.81029	170.06	12.0251	16.7845		102.455	13.0419	69.3746	49.5187		10.6598	152.704	2.92416	78.4245		56.6852	88.8294	-48.1008	130.96
	133.287	79.9587	81.2192	80.9554	2.16172	89.887		-16.0682	82.2954	-110.951	105.721	29.1672	152.531		19.1486	12.5786	-10.3535	174.825	24.7219	8.74126		87.2037	26.7305	75.3929	24.0281		-10.7083	119.663	5.36443	41.4163		15.5469	61.0691	33.6268	120.363
	119.133	57.4546	16.1447	77.3085	6.36909	83.8956		60.0447	64.9168	54.9862	73.9651	38.6428	96.5044		3.71549	73.7223	14.7971	172.639	4.43084	16.0282		78.9814	29.5302	109.972	68.4868		43.9627	112.513	89.0356	81.0135		-54.0518	82.5431	40.6128	119.071
	115.971	58.5197	94.5666	82.8516	139.864	80.8006		62.0847	56.6769	-98.1145	116.446	-160.429	100.785		24.4572	87.3811	13.3133	5.79877	-26.6095	14.6282		113.996	57.101	67.1943	45.9511		-88.9615	139.313	84.1516	95.9943		4.58053	41.1193	47.6117	117.811
	130.785	67.1927	82.5898	86.3704	10.5592	77.8181		-137.697	84.0263	83.9883	81.7633	-114.774	156.911		17.0104	128.058	-18.6724	12.0428	-24.5678	7.26338		75.9926	67.4475	93.1202	42.6224		-46.0363	59.8328	9.79886	126.381		48.9479	83.4481	-59.9395	101.376
	152.032	20.3908	81.5371	86.0645	10.5592	77.8181		-54.1345	104.399	-116.054	87.1722	12.2684	46.4509		-3.38131	28.9339	-16.739	13.5104	23.7274	11.6745		78.6156	71.4395	83.5405	28.1002		7.74891	57.3877	27.337	71.4466		-4.48768	117.322	-8.20549	62.8121
	26.0072	49.1759	96.6442	87.658	95.9441	67.8799		149.793	73.0133	-51.1837	113.631	-2.18555	94.2487		-11.9068	18.8443	-25.3825	8.75611	-26.6095	14.6282		76.4594	85.4763	83.2401	5.1524		-49.9027	55.2329	-70.1852	84.0694		43.2425	46.6239	17.3813	62.8679
	24.35	20.0278	81.5769	80.0502	17.5543	76.5589		-141.075	126.86	-12.6965	60.1537	138.882	144.614		-10.2226	164.722	15.0525	168.606	-24.0898	160.871		105.096	47.04	102.317	80.3251		72.4425	126.984	62.4328	126.121		-36.4872	109.822	-60.1227	91.7408
	16.5806	76.6482	74.918	76.656	96.2441	82.7207		133.105	113.375	-117.46	88.0686	82.6411	124.324		-12.0162	140.619	-11.9157	175.559	18.0812	11.6455		66.8674	62.1431	85.8213	47.8195		-33.3862	125.508	-74.8042	103.9		-48.7607	55.0739	-11.0254	68.0231
	145.89	44.436	94.5666	82.8516	87.7614	80.4668		155.617	129.479	-126.947	107.751	74.0635	132.803		20.2026	109.233	-18.6427	10.2059	1.48133	10.1336		98.607	85.8468	95.9752	78.5466		50.2872	75.9892	-65.7801	79.4038		-20.6508	64.7569	-27.553	114.823
	119.547	41.7548	123.357	88.4186	87.7614	80.4668		137.422	129.549	69.0419	32.2131	-50.2696	156.121		-15.4505	46.3478	22.957	13.1597	13.9038	19.0135		70.3376	75.6146	72.6755	64.8355		75.4781	161.279	63.1619	66.2592		-39.6624	41.8912	27.1068	81.7166
	128.623	18.2204	98.7769	84.0807	82.2752	87.7771		-88.9685	105.719	-116.23	88.8146	-57.4818	129.036		2.64625	126.17	-23.2757	166.051	-5.0147	10.135		94.9545	41.0935	90.6996	34.8881		-3.14887	90.1568	-87.9424	85.6737		8.86947	58.6535	31.7687	51.7778
	17.5017	36.2451	176.785	89.7797	38.4104	64.9133		-168.879	139.314	73.6181	78.8838	9.7083	59.9662		6.93389	150.938	18.794	162.353	-18.6816	17.5432		69.1619	35.0178	86.4417	23.9538		44.9825	9.33549	-39.6135	90.111		0.084361	102.984	-9.4836	105.718
	81.4154	36.4596	16.1447	77.3085	59.0035	48.7573		-4.10868	55.0756	-120.976	87.1736	46.1837	72.8834		6.34105	31.5871	-5.68697	31.0326	-4.26964	13.0757		92.8887	46.6028	93.1177	72.3982		80.3416	53.2059	53.5119	71.5618		33.9704	140.903	-10.4059	25.3144
	53.8501	32.7255	103.352	83.2093	76.4256	75.7935		-81.6472	149.735	-19.0242	72.2428	-44.5766	113.788		6.77089	159.542	14.0191	174.467	5.04909	14.5525		101.416	87.0518	68.7582	30.4641		-31.2773	131.219	86.2734	100.817		55.4766	137.774	-13.6116	117.408
	161.42	20.0058	81.1953	84.5652	59.7433	45.5609		-164.008	51.6972	-102.513	107.274	61.9831	48.5068		21.5835	6.71185	-7.21331	172.26	0.14794	17.5043		72.5313	44.3579	103.031	35.1882		-38.0728	37.59	85.2879	123.881		24.6974	101.758	35.1297	113.618
	14.4147	24.8827	93.8279	88.2368	92.0941	86.3969		-109.138	73.5325	-113.24	92.5448	-27.32	5.69721		0.75871	39.6544	-15.9365	12.0371	-4.26964	13.0757		80.3603	10.3986	68.673	49.5232		-8.81908	40.8896	-60.2239	109.385		-0.26701	49.0277	17.3813	62.8679
	149.109	77.1832	91.0472	83.4296	91.9073	76.734		101.747	5.39277	81.8816	74.1284	147.294	34.334		8.08178	45.1505	23.6288	8.75344	23.7274	11.6745		92.3546	18.9154	82.2136	71.5307		20.4069	112.192	-27.1294	86.9935		-57.5553	65.0696	-18.8561	143.149
	26.0569	71.9804	83.2851	87.5703	83.4735	76.8927		35.8316	63.3778	-107.433	110.748	39.2726	86.3389		-5.06341	125.432	20.4109	146.237	20.8888	13.1311		110.523	48.8529	80.5404	29.63		-30.3942	79.5033	-61.9394	90.8137		29.9328	43.4647	15.9107	69.3316
	41.0861	44.3758	82.9394	86.6717	93.4775	85.1738		-12.2141	88.5953	22.9915	74.8878	-0.78997	127.835		17.7523	104.544	15.3581	5.07034	23.7274	11.6745		67.3559	73.283	95.0543	30.2882		-9.47714	96.7373	66.0349	91.7005		17.3116	93.0258	37.2124	65.699
	179.719	68.0857	102.248	23.2629	94.7198	76.681		-68.4978	94.9228	-104.271	106.029	-105.496	144.16		11.828	59.0599	-3.73192	5.78798	21.9415	15.3491		73.1791	67.4387	90.1329	52.8318		28.1409	100.662	-43.2302	53.123		-56.1478	63.0791	-57.9596	59.3069
	64.2963	39.612	77.7315	76.674	89.1436	79.2277		113.688	97.0245	-116.579	94.4893	158.085	79.7907		-25.6662	172.823	-6.11867	15.7076	7.97489	10.1422		112.258	53.0888	83.275	72.4651		-6.489	108.532	-68.337	52.1312		20.1272	104.517	1.10591	17.8418
	97.2691	48.5625	106.537	79.9096	87.7139	78.0366		147.672	71.1426	66.2347	80.0955	153.928	92.9884		3.70906	94.2272	-16.7187	174.837	-14.9198	17.5285		73.9244	56.9742	67.0994	70.6827		70.4995	61.031	89.4515	106.026		56.6946	103.885	3.17374	60.1202
	160.36	71.5911	103.66	90.0914	92.0486	84.0015		151.553	72.6956	-110.075	97.3377	159.443	68.6364		24.1037	142.57	-2.55892	170.425	14.0995	14.5754		79.8741	44.9738	66.937	32.3734		-4.37937	93.2919	39.2419	52.3793		5.70999	98.7293	-44.3751	109.831
	114.902	32.8926	10.5086	79.7329	92.0486	84.0015		137.099	69.9238	-116.931	94.1901	140.247	54.5378		-19.1257	100.566	-14.4418	171.537	16.76	16.0626		98.6167	82.8476	93.0372	27.6591		-52.9204	147.404	-83.0656	103.418		34.8836	77.399	-3.93888	64.1245
	75.0245	38.7992	88.9581	80.4013	96.3798	89.9002		-48.3212	70.4727	-97.2392	106.648	96.8213	143.506		6.1499	126.916	15.7523	177.032	-9.51843	167.446		87.3811	78.5769	108.309	82.3982		-15.6311	130.627	-81.8062	92.1096		33.4823	88.8414	-8.13484	87.5627
	30.2762	74.4692	107.967	76.2564	89.0954	76.787		-110.507	118.831	-121.149	95.689	-160.937	53.6823		-9.29248	139.84	25.2084	9.49184	-24.3354	16.0918		104.197	38.016	78.4869	27.3814		-65.7262	83.8739	7.14447	90.4418		55.2548	54.3387	-38.4946	152.461
	111.703	15.6868	132.54	79.4497	84.9501	80.5197		-82.4411	123.919	-112.89	89.5597	95.2371	64.6625		16.9622	10.3711	10.117	13.5007	9.57615	14.5615		106.333	88.5605	74.917	83.5244		15.5536	36.0505	-61.2707	163.196		58.1179	125.708	-43.3634	84.29
	47.8402	74.4286	110.603	53.3389	86.3321	79.2806		-59.3229	89.6027	-31.3245	103.692	-99.5886	63.2694		-4.27943	40.0441	-20.9408	172.651	-3.70512	16.7651		76.7692	43.1893	91.628	62.0377		41.0378	144.347	-75.641	86.9005		-52.9913	73.0676	31.1808	94.9224
	10.2393	53.4129	90.3321	85.2244	85.0419	85.3327		166.706	76.0608	-116.406	85.3779	135.791	40.6029		-5.0607	129.975	21.7895	6.54946	-9.75836	12.3477		84.7315	30.3053	66.3116	59.4669		85.623	106.958	11.5339	80.0932		-26.6271	68.9759	-20.8994	74.3424
	68.2583	85.2989	87.5769	76.7382	49.9285	87.1277		-36.5722	135.31	-118.864	96.1383	140.418	35.1484		-25.512	68.3881	2.95467	21.6369	20.9929	7.25366		88.2405	84.4656	106.889	32.8688		-34.2619	86.1239	-86.6324	57.9181		45.7747	67.036	-58.8082	135.91
	175.596	38.1462	158.158	87.6641	92.1392	88.7861		-149.585	139.749	-131.696	97.1933	-159.767	110.115		20.7338	142.95	15.0713	174.835	6.33453	20.4789		83.2205	36.4061	71.9801	28.554		43.6066	65.5452	44.1015	163.97		-9.05859	109.197	-24.9996	90.0473
	60.0958	63.1616	83.293	86.375	54.0144	78.6255		-156.492	130.651	-105.16	74.446	179.924	77.9187		-6.32301	142.549	-16.7187	174.837	20.8888	13.1311		93.7195	75.5351	78.731	75.909		-16.8586	61.2061	-86.5151	77.5256		-34.7372	124.989	44.8749	115.08
	95.1531	22.0459	82.9394	86.6717	97.7634	88.6802		-167.334	138.926	-112.369	68.9454	-11.4121	122.741		20.2275	93.9434	-24.0519	13.5285	20.9276	10.189		89.3709	63.2213	93.5691	22.0402		69.6236	82.0693	88.88	88.9587		-2.53875	45.0483	-17.8511	108.271
	168.447	62.177	82.6016	84.5744	93.5678	89.9531		-62.8866	97.3588	-100.583	94.3346	0.167928	151.856		10.0602	39.6585	17.6984	175.573	9.57615	14.5615		82.6105	85.9448	87.9986	50.5643		-39.5701	38.75	-74.7507	82.2549		55.6489	116.968	-37.3298	113.614
	115.334	75.4326	55.551	79.8918	97.5808	79.0688		-75.6905	116.706	-56.1149	79.7895	-164.577	25.907		-7.29451	158.055	-19.0783	170.081	20.8619	16.0821		115.13	85.5986	92.1522	20.5619		34.9935	63.7294	-48.4287	103.65		-44.9161	90.9251	57.479	113.979
	177.958	61.1577	97.3317	90.0506	99.1918	89.8475		2.19582	82.3114	-93.7225	109.472	-158.429	122.175		-10.3515	90.645	-17.6503	12.7762	-20.2357	16.0706		106.912	72.3151	102.576	67.5705		1.24562	75.2217	-48.2594	106.898		-45.9592	47.4195	-50.7137	34.8339
	20.0949	77.8689	24.2391	78.242	89.0954	76.787		35.2628	94.8055	56.1634	25.2286	154.656	38.9203		-7.88554	99.3421	-11.0752	175.192	16.76	16.0626		65.6038	32.524	77.5532	60.086		29.2056	10.4373	1.51683	146.018		59.5091	106.356	6.67928	158.183
	46.1272	90.4456	130.405	84.8668	86.4703	86.5029		-129.915	26.6699	-113.41	109.796	134.15	81.1557		4.7656	88.553	20.772	8.37891	-15.9334	11.6299		88.9466	83.5677	103.086	37.8829		-79.786	65.2128	7.85307	106.167		15.5545	96.9207	28.609	147.839
	17.1747	26.754	84.3222	90.2636	85.0419	85.3327		40.2822	29.8682	-120.977	83.2799	-42.2501	150.169		12.15	87.6624	-15.2292	169.706	-3.70512	16.7651		69.4681	72.6654	94.0313	29.5385		-15.1014	73.2055	-72.3153	92.7303		-58.995	114.975	-6.78744	61.4736
	160.372	80.8117	84.2716	47.7534	94.7198	76.681		-128.431	63.4747	-101.816	87.3171	89.7865	130.242		-15.581	152.452	15.4184	9.10013	9.60778	8.67802		72.6208	76.3903	98.7048	67.2734		-36.5441	54.87	59.8473	75.9033		-51.5988	96.0053	18.376	116.101
	94.8647	58.5944	93.4705	89.13	97.7634	88.6802		-96.6492	98.3372	-135.742	83.8843	64.1752	53.8713		-19.5142	47.1502	-16.7522	7.2683	18.0812	11.6455		72.831	66.4651	105.467	78.1785		12.687	46.0043	88.3277	79.1976		-17.8476	139.743	-27.7159	45.4692
	172.636	14.8181	153.229	90.6361	90.5255	77.9836		56.5741	70.7487	-88.8034	101.719	-110.123	61.1307		-25.7746	112.764	-1.75191	18.6645	-17.998	18.2812		88.3971	25.6086	66.7591	72.2599		-0.86367	67.338	-60.2679	55.1174		39.4058	26.5843	-31.6761	118.922
	175.136	54.104	98.4156	85.5767	87.5074	68.039		-73.3729	87.7225	-101.985	107.743	-67.0948	52.3279		-4.27943	40.0441	-23.5175	8.01741	0.637626	13.8112		99.6261	20.0513	81.4218	21.7504		-89.2751	49.183	-23.4395	88.043		14.8567	121.779	-36.1559	97.3589
	47.778	55.9137	97.3551	86.4673	87.5074	68.039		85.3592	162.796	-105.502	103.713	10.3928	54.9712		-21.3048	31.2224	10.4234	13.1329	9.57615	14.5615		96.1347	30.9105	98.3453	66.3021		-55.704	61.0327	52.1951	8.68499		-31.2031	85.8545	-13.8525	138.481
	113.627	90.2144	83.9922	86.9774	78.0357	86.6601		130.542	94.5252	-125.367	99.0002	133.253	131.361		24.4307	32.7503	17.4366	13.5137	20.0026	19.7826		80.0081	75.4908	75.4271	58.01		-85.5054	159.794	-22.8776	57.1581		47.2095	116.973	1.66853	124.434
	92.002	49.7649	166.597	85.2876	99.1023	85.0681		-160.247	99.5236	-23.9405	115.1	63.6714	128.226		-3.86063	14.7742	-20.9408	172.651	20.8888	13.1311		111.718	28.6904	102.93	47.3043		50.9983	19.2834	70.1326	113.367		-8.00258	99.6358	-38.9939	94.9891
	16.2541	37.016	98.4234	84.3784	87.8988	87.6716		172.697	81.2224	-85.8238	75.9829	165.975	122.866		-7.75211	25.1744	-16.7187	174.837	-19.9749	163.804		83.8757	75.5032	103.582	36.337		-21.4319	121.921	28.6132	133.136		32.8008	148.955	-56.9367	111.322
	15.189	90.5028	74.1633	84.52	93.4775	85.1738		140.065	102.028	-120.978	79.3547	-136.039	119.516		20.1368	10.3756	-4.7458	12.7587	-24.4495	10.1987		85.1802	56.6535	114.775	53.4145		-69.9407	54.5008	-69.5163	98.4358		0.084367	113.036	-10.9317	92.3486
	144.197	15.9629	57.2911	83.2187	96.3349	87.5126		-116.775	112.166	-73.1564	109.624	-5.68446	79.2469		-25.4428	103.632	0.474205	167.488	9.60778	8.67802		69.9627	25.1756	71.0389	42.7704		5.46483	120.353	12.3697	153.214		-27.337	88.5452	-21.9814	114.774
	40.4715	77.8314	7.3475	72.6686	96.3798	89.9002		-44.664	48.0685	88.9033	102.482	52.5271	75.9333		-22.4062	144.106	15.7523	177.032	23.7274	11.6745		107.654	61.5956	64.7466	33.53		-44.1094	123.516	-56.1864	112.427		-45.6355	119.001	-19.6121	168.572
	115.003	81.224	51.3198	81.6822	101.574	67.7748		157.637	107.531	-108.497	82.8252	111.392	159.939		-7.21566	47.9374	-8.69382	173.726	23.7274	11.6745		104.253	35.5131	72.2941	61.149		-59.0476	92.5413	-9.1972	75.5109		24.329	52.8695	-19.6121	168.572
	165.644	75.6258	66.7809	84.1743	98.7584	67.8272		-60.2232	119.508	-128.005	94.3428	-24.7671	134.804		-4.94573	161.394	-23.727	3.6236	-7.159	18.2499		90.4878	49.9689	110.687	42.1137		28.7504	28.6283	-80.793	39.3484		-15.0296	73.7059	-59.6174	116.628
	25.9936	45.5924	83.2969	85.7768	93.4775	85.1738		56.3503	134.027	77.4835	84.3167	-123.432	28.4319		-6.28827	148.287	-10.7297	8.35782	-22.1012	14.6029		77.9457	25.3877	86.6411	33.0049		3.88228	79.3525	-76.8599	82.2497		-15.7419	117.32	43.7963	96.2966
	168.448	62.8486	86.1134	85.1966	94.7679	79.1216		-158.931	128.695	-95.492	75.2159	127.965	97.3794		-21.2078	115.045	-12.7049	167.498	-24.838	4.33181		75.3041	63.51	81.1709	73.1044		-34.2633	105.41	-60.4065	165.965		45.7958	105.434	-3.88559	113.373
	54.4486	21.072	16.8513	76.0851	164.025	25.5165		45.3484	72.0698	-114.116	101.119	-53.1086	138.538		20.1965	24.8136	-20.9408	172.651	-13.6389	2.82336		113.528	24.3778	102.969	32.5135		-2.14669	137.169	3.80383	85.813		-28.7475	100.54	30.5628	18.0179
	61.1108	54.4173	60.908	67.1488	87.8988	87.6716		-40.7908	110.722	-121.16	61.7182	62.8856	123.11		-7.88983	92.1361	-23.1002	174.854	-20.7279	8.71138		111.002	21.0154	71.2378	60.8141		-6.1366	55.7787	-0.36808	141.787		19.5728	19.5038	-26.3721	93.6463
	8.48941	57.4121	84.0738	74.8684	96.3798	89.9002		-133.614	110.787	99.2802	84.9233	121.39	72.701		-17.0805	146.775	-8.26253	173.359	25.8988	13.1599		85.2737	77.9605	78.7023	41.9364		-12.9924	82.6762	23.6792	101.243		-20.3062	89.7411	49.1914	108.676
	32.0369	76.6249	94.1814	87.9405	97.3789	69.1352		-132.322	127.276	-122.91	86.7259	-123.157	47.0169		0.287401	20.6949	-22.7466	177.783	-7.3886	17.5095		99.5812	45.8297	85.1168	84.3565		-83.6581	100.656	9.24147	61.8511		-59.3604	130.25	8.64252	114.711
	20.037	24.5025	86.1095	85.7953	98.8131	70.3798		-44.135	149.961	-116.228	93.5917	-153.221	32.7635		10.0987	150.184	19.8746	13.5195	-24.3812	13.1408		95.8184	78.6042	89.5645	30.3256		-72.2312	92.3903	-50.6893	165.248		-31.5524	80.1391	-21.5996	31.4235
	37.6272	64.5548	94.2845	72.7603	94.8608	83.9485		-28.4049	95.1269	-117.637	85.528	144.733	41.3179		24.8874	52.2255	-9.72724	174.459	-6.36495	7.20244		87.4664	56.4821	84.3223	71.5164		1.05669	40.3052	-34.483	68.2554		-5.88969	60.042	10.7376	133.769
	17.286	79.0913	97.3473	87.6626	99.1023	85.0681		55.8287	64.2795	-2.14747	68.7593	-174.418	61.3831		12.8606	80.4609	17.6513	8.00486	-26.1753	25.7826		96.7178	72.5959	80.0858	69.0075		-60.175	42.6462	82.5087	72.2798		-47.7333	99.3199	-24.766	39.1465
	116.98	49.2843	98.0543	87.0697	94.7679	79.1216		97.7278	76.3944	-119.921	88.6664	-23.2781	42.4669		22.5382	175.014	-9.80631	167.126	-18.9878	5.77087		71.5409	84.2626	115.559	62.5539		-44.8069	68.6234	-1.99902	117.089		-23.8231	93.9209	-16.62	80.4065
	112.897	82.4367	163.803	76.1932	93.4775	85.1738		-82.9198	95.7254	-9.70444	112.975	-175.88	121.425		0.348271	19.2099	15.1674	11.3021	16.9276	171.149		68.8425	46.3276	102.596	70.129		-30.4415	136.578	40.7898	153.558		0.435697	52.8733	-32.4166	58.9261
	107.965	17.177	84.7071	85.1874	86.2842	76.84		-132.456	90.9247	-98.8234	100.658	10.3928	54.9712		-8.39433	40.4355	24.2402	9.85583	-24.5678	7.26338		112.486	88.1315	110.097	86.8829		73.1425	107.429	5.39772	27.6353		45.1033	122.473	-52.4314	53.5234
	111.001	22.7344	84.008	84.5836	93.4317	82.7736		-47.8463	112.61	-114.47	95.0875	-67.8733	151.44		10.6234	157.685	-8.69382	173.726	25.8988	13.1599		66.0782	88.5823	82.5947	75.5751		8.98063	116.618	9.76268	52.786		15.2056	110.146	5.97848	73.0435
	116.439	90.2049	61.6707	59.1311	93.5678	89.9531		149.461	78.2454	-117.985	95.3882	2.75395	122.756		-19.9123	19.5954	-11.1818	7.99188	25.8988	13.1599		80.1005	36.781	73.5346	87.1276		85.6216	97.1813	-81.4674	97.2018		-6.24194	68.3392	-12.1398	130.581
	165.638	70.0072	113.922	79.0441	97.7185	86.2911		-114.736	120.872	70.9795	84.4646	177.125	105.67		1.07029	148.286	-7.21331	172.26	7.32317	10.8755		113.949	69.8113	108.918	21.5658		7.22177	64.7249	-5.50383	33.1252		24.1629	31.1187	14.2791	104.507
	90.7986	12.0793	95.9255	90.0414	92.0941	86.3969		-76.3335	60.4341	-120.625	85.3791	2.72713	23.476		-6.11292	128.048	0.134304	16.4442	15.8684	13.108		80.7442	66.3273	81.2647	46.2561		-11.4114	118.979	24.9806	36.9438		-36.1077	52.8652	-34.2601	31.5437
	135.005	65.8814	84.6836	88.7738	87.7139	78.0366		-102.967	140.778	-108.325	72.8921	-151.203	159.58		-6.83944	84.0683	-17.927	175.206	5.40742	13.8157		111.596	21.2031	84.3363	73.3947		58.0215	76.9092	-84.4042	76.9189		40.9962	164.266	-23.7498	71.8844
	85.4331	72.1214	56.3014	71.8965	90.6196	82.8267		141.97	129.141	-75.7898	117.949	-35.8767	82.1495		13.7674	33.88	12.4725	6.16351	-8.20949	15.2928		102.366	65.9073	83.3412	27.3487		84.5641	75.8312	-6.24905	140.235		21.5318	97.822	18.2195	130.631
	162.13	79.9021	94.5271	88.8385	87.8535	85.2798		156.32	130.259	-119.747	82.8286	141.092	68.7435		11.8471	17.3638	19.3272	13.8864	20.9929	7.25366		93.209	28.255	71.9401	60.8096		-74.5127	65.2135	79.253	105.122		42.0565	16.9044	-42.3362	60.4216
	49.37	27.4412	96.6481	87.0605	97.7634	88.6802		-69.3785	119.451	-65.958	82.8115	-30.3459	96.5502		1.96439	159.911	5.58407	12.7598	-19.4248	16.8063		110.324	47.455	73.4804	23.2939		38.0112	18.914	-69.8458	89.1541		-12.917	55.8122	-51.7306	89.2028
	179.368	81.403	85.4143	84.5928	83.6135	84.1603		17.4918	157.195	-112.187	88.0671	-94.8688	79.1281		4.3092	24.0503	13.0975	174.1	5.04909	14.5525		99.5923	38.7754	97.4921	29.1372		-73.1079	75.3705	-11.3025	70.512		50.9022	139.339	-32.0156	91.3118
	49.2682	28.1944	58.8228	63.1964	90.6196	82.8267		-38.1457	70.8381	-112.715	84.0281	39.6971	33.878		-11.4316	63.1405	20.3066	11.6812	20.8619	16.0821		107.546	28.8663	104.42	41.7628		-75.2217	108.999	-76.8718	87.0469		18.7115	67.3703	55.6757	129.553
	143.853	86.5453	110.412	78.4138	86.3321	79.2806		123.036	149.845	2.24763	68.2783	73.7553	90.1938		20.5083	130.383	-11.9157	175.559	-24.5678	7.26338		73.9081	60.8068	74.105	6.31442		7.9257	108.532	2.39394	52.788		56.6859	90.0232	-45.4071	127.789
	139.234	67.8159	143.42	81.6169	93.3852	80.3607		-113.74	127.008	-48.9104	69.4047	105.202	136.408		-21.643	169.883	22.6459	9.11739	-28.2611	8.75246		95.1445	70.2291	69.9688	79.329		59.0757	72.8901	-84.0828	88.6715		47.554	105.742	40.9532	98.6672
	10.5217	38.1784	82.9316	87.8667	100.194	69.0826		-134.159	162.852	-106.21	89.2592	56.6079	128.297		13.2465	53.3293	16.2781	10.5698	9.57615	14.5615		109.35	79.1032	99.1489	35.5979		-5.6092	50.7496	9.9451	64.5293		-32.3022	34.5448	35.1297	113.618
	123.094	82.1024	93.8201	89.4307	92.0486	84.0015		-133.333	121.817	-105.153	96.4344	-161.69	62.7549		13.5961	27.0565	-9.78181	170.797	20.9929	7.25366		110.384	85.734	94.0429	40.6608		22.1611	48.3966	-50.2572	131.107		-34.5944	44.2507	53.6004	97.6658
	20.1095	89.3036	84.0001	85.7814	80.8916	88.9973		-107.585	104.048	-117.637	85.2286	-6.22204	21.982		6.1487	128.43	0.474205	167.488	0.413538	15.2864		112.898	22.8824	87.4544	21.3374		86.1451	69.0985	-65.3374	152.757		48.6206	123.181	13.0328	76.7613
	133.976	75.0677	97.3317	90.0506	92.1392	88.7861		-50.0331	63.6415	-116.401	104.332	-8.53352	102.073		10.3575	124.704	17.3225	20.9119	-19.3643	13.1156		68.538	47.3226	102.436	19.379		11.7934	120.353	-81.2514	81.1833		44.6812	142.06	-40.0756	116.306
	40.0286	48.352	175.385	77.7404	83.6135	84.1603		160.385	83.3489	-117.985	95.988	-4.46361	139.586		14.4284	39.274	-10.1014	16.0807	23.7274	11.6745		74.5689	18.488	110.375	18.2156		-13.1679	73.6726	22.6413	117.078		0.786223	23.5986	8.58536	42.1936
	54.1386	66.8065	86.0898	88.783	96.2897	85.1208		-28.3897	32.5661	8.40023	78.7183	145.541	169.949		18.367	23.6889	-17.9813	167.508	-4.26964	13.0757		101.889	39.7527	93.0098	59.2898		17.5925	69.4243	-41.7479	32.7079		44.7485	117.983	-36.3066	85.391
	19.7539	86.0178	99.516	78.6494	93.3852	80.3607		-150.363	147.055	-13.3973	88.3401	120.308	104.149		3.26005	40.0439	-23.2466	168.992	18.0812	11.6455		105.633	26.0388	114.478	17.8197		-43.0484	61.3746	-70.7293	91.0918		-5.19107	117.322	-27.9556	75.6323
	13.4156	72.6231	153.239	87.0534	94.8608	83.9485		15.1566	134.187	115.982	75.068	150.272	26.7268		22.123	36.1926	21.7597	8.01494	25.8988	13.1599		71.6553	53.1466	101.972	81.2342		-12.1125	51.7065	86.0996	101.578		7.46998	117.321	-51.6458	160.132
	152.202	31.2729	55.2791	66.469	92.0486	84.0015		28.8369	67.3544	54.4565	82.0557	5.55919	98.4465		7.92677	93.6308	-4.04976	164.544	12.0251	16.7845		79.6797	68.9054	96.0289	31.0397		19.5255	61.0356	-73.004	86.7575		-11.1616	63.7646	-61.034	50.6791
	170.209	63.1816	93.8516	84.6483	94.8608	83.9485		152.444	124.605	-112.364	84.028	-24.9151	129.284		-16.0874	157.69	21.7386	9.48173	21.7472	18.3074		95.766	46.8111	112.726	60.5379		21.8463	149.116	-74.7683	89.4408		50.0034	84.9474	0.324566	62.8034
	38.362	77.2247	95.572	90.3375	92.0941	86.3969		50.6754	27.5546	94.1906	62.8895	-109.123	95.754		13.5417	101.473	19.5132	7.27629	14.0995	14.5754		71.1215	54.4385	75.1615	45.5033		85.9775	124.954	27.9699	29.1266		-55.7721	25.8249	-49.6683	50.4803
	21.8008	49.1821	93.8279	88.2368	94.9962	91.1201		97.2023	153.404	-96.541	92.0915	-157.663	109.487		4.73346	35.0222	23.021	98.8981	-16.8235	15.3173		111.621	31.9082	88.5544	73.3661		-67.1806	14.8465	13.3229	128.632		-57.9253	93.0079	-46.2554	79.5191
	111.222	1.74096	107.589	80.2193	108.97	86.084		-147.93	92.6488	-108.316	99.7514	-78.3861	112.152		-19.5343	63.4832	-9.65696	13.1309	23.7274	11.6745		88.1631	57.9045	113.993	32.8235		80.7006	103.556	-27.2788	65.8317		-30.8579	102.366	-8.1539	80.371
	102.598	57.8644	98.4234	84.3784	79.4192	85.4375		-8.35553	96.0702	-13.9261	71.4573	15.1803	138.786		-16.1691	22.193	-23.5175	8.01741	-11.2914	24.2172		91.7461	32.0355	99.8366	77.6057		-44.9646	14.8489	-49.2469	37.6779		43.3256	88.2399	-11.0147	70.5555
	147.01	82.6422	94.5193	90.0322	87.6148	73.1045		110.043	77.2311	-125.372	82.5293	109.4	36.9796		-19.4274	166.942	-19.3354	175.575	24.7219	8.74126		67.1592	79.8801	76.7366	12.1696		4.5858	115.786	-11.1489	37.3398		51.7665	94.2077	27.2479	146.304
	89.2529	61.3723	93.8437	85.8461	94.9962	91.1201		5.01571	100.291	-106.733	102.335	-75.0825	126.59		10.744	87.0638	7.50559	9.82217	16.76	16.0626		101.457	74.3235	79.0231	43.1106		81.6488	39.1329	-71.3525	60.5613		31.3549	49.8078	-51.0552	134.193
	177.257	82.006	84.6836	88.7738	96.3349	87.5126		-143.066	146.32	-107.976	65.873	130.384	57.4829		-7.619	139.839	-9.93468	9.09017	-25.4184	15.3592		77.6708	37.7377	101.699	33.2844		31.285	37.2046	81.1599	94.6531		-16.797	117.656	-36.4647	73.2615
	138.893	71.945	42.9026	76.1706	94.7679	79.1216		-163.13	129.459	-100.939	81.4672	149.106	108.272		-17.52	165.467	-12.1524	16.0835	18.0812	11.6455		103.614	44.6548	107.767	57.0855		-19.7969	15.4037	-28.1474	59.6089		-6.24107	59.6967	-26.8499	50.1861
	37.6895	90.4663	112.447	90.4447	84.9963	82.9326		28.0043	13.9038	-96.7205	80.8618	-128.65	31.4138		-2.26105	119.746	25.496	19.4483	16.76	16.0626		108.975	86.6271	68.6976	51.8424		25.3269	76.6055	-71.3926	74.7963		36.2891	76.1721	41.3838	141.889
	37.6157	60.5119	21.42	79.45	122.792	71.2194		-30.1536	44.1622	-122.734	88.0701	-147.784	98.4218		24.1173	81.0812	-12.576	172.999	10.9198	18.2621		91.8666	30.3283	69.0391	17.0114		39.5765	32.2257	-13.9354	146.587		-30.8602	107.932	12.7247	127.467
	89.2909	69.8977	90.3361	84.6252	96.3349	87.5126		-131.541	116.013	-75.2682	102.478	-120.583	37.621		24.3862	12.5872	-1.99926	14.5991	7.97489	10.1422		102.748	58.4783	80.6716	55.4744		-22.8375	111.549	30.4734	55.7151		-9.76539	129.88	30.6905	129.169
	106.981	32.5389	37.0374	52.5313	96.3349	87.5126		88.6649	130.241	-45.738	102.164	89.0663	76.7697		-24.2127	164.003	18.68	174.112	17.1797	8.70322		74.4811	31.7901	66.0097	40.8469		36.9252	48.3956	-45.3013	121.49		-31.5527	80.7444	-20.8994	74.3424
	170.916	66.4733	58.6798	42.8402	93.3852	80.3607		-50.684	136.428	69.5706	93.1283	-122.909	68.8882		4.0622	89.1497	16.8931	164.194	-16.8235	15.3173		94.9017	90.1657	106.09	23.4481		-35.544	146.453	21.8988	35.9852		35.229	64.4214	-49.5335	129.401
	75.3038	37.2521	90.3643	80.4106	96.2897	85.1208		57.2178	62.2628	-15.3307	90.5786	140.279	57.4016		9.72646	47.9393	9.01666	11.66	18.0812	11.6455		92.9821	85.8287	81.432	14.7151		38.3313	138.538	21.3617	68.2712		-11.2546	43.0764	8.49438	17.8577
	100.816	22.7705	59.4956	67.7861	97.7185	86.2911		113.091	132.857	-111.659	89.4101	158.128	89.3847		-4.62141	159.912	-15.2981	7.99837	20.8888	13.1311		89.1526	74.5937	85.2219	6.97276		-61.8697	145.877	89.069	94.1843		-15.5633	144.765	-38.0115	64.3699
	121.268	62.9464	17.903	78.2268	96.3349	87.5126		141.798	96.8716	-1.79568	85.65	123.574	79.4377		8.27764	94.5288	-3.87783	16.4449	6.75363	11.6095		76.8509	73.3122	92.8663	13.1639		-11.3101	151.386	28.3496	12.0267		-19.8813	147.439	-24.7634	26.9035
	55.5034	56.6102	39.8247	58.3235	89.2821	86.45		48.0189	51.5839	-118.693	80.1122	118.006	85.5123		-3.66487	116.356	-25.7924	7.29111	-25.8951	20.5494		65.5886	76.0618	102.368	25.3428		50.4625	72.1087	10.9963	60.8287		22.9352	87.6508	-55.2708	53.5722
	57.2937	65.1618	67.8835	76.6121	92.0486	84.0015		106.76	111.271	-117.104	102.491	39.2724	165.13		10.9862	27.4303	-5.11252	11.6558	9.54682	159.331		110.956	71.5425	69.1257	38.8843		72.5294	41.8611	-56.8038	152.776		56.0079	125.709	43.2983	155.566
	3.57954	58.823	50.3871	60.4479	92.0024	81.5956		-121.36	133.597	-118.689	94.4899	94.4776	116.568		-6.77038	156.191	19.5132	7.27629	15.7377	166.738		83.8725	76.4259	69.0445	51.4589		12.4958	93.2918	-87.4162	86.1238		-51.5919	84.047	-27.7165	99.6861
	130.143	87.4762	93.1445	85.2429	89.1905	81.6486		136.223	106.051	-37.6517	106.164	-135.915	106.474		-19.7967	119.074	-9.93468	9.09017	5.80589	13.0796		113.417	71.2348	86.2185	48.616		82.9862	106.491	-80.4127	97.2045		29.6144	86.7523	17.0757	104.525
	43.6194	72.5708	88.9419	82.8146	92.0486	84.0015		-102.653	137.27	-115.173	95.9872	-19.0983	145.736		12.5372	158.431	-22.5283	8.38128	20.9276	10.189		82.8035	80.6857	71.0651	10.3697		-74.2105	47.7917	55.1396	162.656		-5.8468	19.506	51.3283	138.951
	39.4629	43.5918	85.0567	85.4891	89.1905	81.6486		-48.1307	39.3929	-115.88	82.8275	130.418	60.2595		-11.0159	159.544	-20.8004	12.4157	17.1797	8.70322		93.0592	19.8446	94.7497	23.8973		-35.7203	162.209	-52.4221	78.5204		31.4107	158.343	-13.5946	120.165
	130.139	86.2809	166.243	86.7835	90.7107	87.6185		-3.08911	119.026	-32.5524	115.929	41.2257	67.1875		-24.4307	81.0808	-12.2225	7.26051	12.422	11.6237		111.138	69.8029	87.6914	12.4633		-10.1805	105.566	28.2195	74.7233		-25.221	68.3354	38.5511	135.615
	123.049	68.5033	98.0465	88.2644	79.4636	87.8293		-99.1689	106.581	-104.627	92.6915	115.957	32.3109		-21.222	29.7063	-5.7101	176.649	25.8988	13.1599		82.479	72.7062	80.7081	16.9345		50.8169	98.9941	5.38923	101.559		15.5536	92.7274	-58.1882	117.953
	154.008	62.5306	26.3274	86.0798	84.9963	82.9326		-132.627	121.119	-105.859	88.3637	119.112	28.4875		13.5536	31.973	-19.3354	175.575	8.99977	164.506		78.1087	65.8293	80.5652	87.081		-12.2902	113.488	-28.9279	117.911		-46.6944	124.258	-50.0345	145.059
	130.807	74.1484	82.9394	86.6717	86.2842	76.84		94.892	73.3225	-112.364	84.9275	-62.3887	126.728		-5.77672	164.35	23.6288	8.75344	20.9929	7.25366		67.908	42.5729	73.8097	37.6937		78.5838	53.2062	-73.1917	91.6829		36.5727	31.4936	15.8926	71.845
	121.268	62.9464	65.2222	55.6147	82.2304	85.3853		68.2844	42.0064	61.1276	111.213	150.926	62.1415		2.81466	165.087	19.5303	167.882	18.8828	162.331		89.6804	74.4406	74.6978	55.1508		70.4777	153.263	-7.23393	141.011		37.3391	67.0402	54.3449	31.8781
	60.6974	24.4072	96.9977	87.3616	48.1166	60.7336		-69.5836	52.2129	-124.492	87.1746	-58.4812	132.954		5.11633	90.6422	-7.87627	172.993	-15.9334	11.6299		102.339	20.9885	82.0908	56.9026		-3.73417	37.9779	-0.58953	75.3585		18.0165	100.847	-29.382	74.4171
	160.729	84.7209	95.9255	90.0414	87.6652	75.5843		30.2372	46.5384	-113.592	92.2462	134.684	62.926		-3.27519	30.0684	19.5132	7.27629	18.6177	14.5942		90.6708	17.7992	83.4448	36.8582		5.71375	27.6872	-57.0041	84.5491		-35.4258	95.4137	-49.6146	126.342
	175.846	67.7648	82.5859	86.9682	84.9963	82.9326		177.635	142.792	178.732	100.826	55.129	169.419		9.91846	136.322	-3.74871	17.1842	23.7274	11.6745		72.4327	80.1991	109.879	57.0719		-46.434	16.8784	83.8023	96.8961		1.84285	117.322	-16.7995	54.5637
	51.6572	60.4757	93.8476	85.2475	81.9943	73.2099		57.2804	71.3764	34.5881	105.389	-142.242	32.0669		-23.3409	172.086	2.69553	13.8625	20.9929	7.25366		111.027	29.6323	93.5185	35.6359		-41.71	175.07	84.1883	109.803		48.9519	90.6246	-18.3062	46.9911
	58.0502	80.821	81.5568	83.0669	89.2821	86.45		38.8823	116.587	63.2455	82.9611	5.53999	79.2486		14.3247	158.805	17.6984	175.573	-18.9878	5.77087		87.2802	58.7781	103.919	17.1474		-11.3358	19.6569	57.3904	162.466		-40.19	28.4652	37.3534	57.6297
	179.497	17.7709	23.8598	88.1639	84.8543	75.6371		52.5625	50.4035	-99.7018	102.028	-41.6971	107.451		19.8418	114.714	-3.2738	6.88618	-24.5678	7.26338		72.1954	46.5367	97.0901	87.2677		-17.0356	90.9025	9.6974	152.651		2.19436	111.745	5.88293	106.967
	1.12469	66.5682	95.6152	83.7599	89.2821	86.45		157.895	73.2996	-113.769	87.6196	141.693	57.3912		-23.5831	160.674	16.8421	8.36966	-20.7279	8.71138		78.4076	32.5633	72.5272	16.6193		-77.0457	140.482	24.3162	27.9996		46.1368	85.8477	20.3371	153.787
	115.994	63.9634	168.357	82.587	90.7107	87.6185		-172.165	76.0529	104.387	60.1768	71.9954	38.1791		-11.8041	142.938	13.747	12.4023	20.8619	16.0821		97.2255	78.3041	104.397	26.4548		45.7164	71.0082	-79.4998	83.5965		-33.6504	56.8822	-20.7344	32.9436
	162.084	48.3878	22.4672	82.7724	90.7107	87.6185		-77.5751	85.3022	-125.721	90.3095	121.175	55.431		24.1347	14.059	-4.09465	15.3374	-26.6095	14.6282		115.387	20.6569	89.7691	51.7023		-66.9618	121.741	39.9117	128.033		-14.3359	120.732	-36.6756	150.932
	22.5598	81.8101	84.7151	83.9885	90.5255	77.9836		-126.051	77.1291	84.5155	82.2155	125.617	72.6598		19.843	114.058	-6.30402	177.015	27.5269	12.434		77.8773	81.8776	93.9821	19.0651		14.8593	18.3598	-76.7363	16.5359		-20.6555	81.0502	-43.6329	40.9265
	13.2834	40.5036	112.447	90.4447	90.7107	87.6185		-123.539	138.703	27.9083	109.138	28.1847	161.5		14.6643	49.5262	16.928	12.0408	20.8888	13.1311		112.307	43.8926	112.408	64.9002		15.8372	128.881	70.6732	117.833		35.2374	82.5528	9.9364	130.582
	133.258	70.0675	7.33734	83.6472	103.388	88.5756		-168.634	69.188	-93.196	107.427	-138.763	111.519		-24.7474	99.9686	6.19149	11.6571	23.7274	11.6745		69.605	17.1777	106.468	70.4203		61.3593	61.7121	-2.88092	127.126		2.19356	83.7629	-51.1476	157.148
	38.035	87.7791	85.4063	85.7907	79.3744	83.0374		171.155	25.7858	25.7987	111.686	-49.121	71.5899		14.2242	117.37	-8.26253	173.359	24.7219	8.74126		75.9894	43.1869	73.6735	35.3859		-75.7499	114.626	85.4579	122.278		-12.9278	114.665	-30.6487	87.7149
	71.6713	59.3755	31.2428	88.4852	93.4775	85.1738		-82.5067	150.864	-91.9679	100.504	-74.0057	148.342		14.4246	34.6461	8.87895	171.53	2.51354	99.3531		103.961	62.4293	110.221	55.9981		-42.3449	57.9157	21.726	81.296		33.4389	151.602	-32.5636	50.2447
	18.4267	38.1711	16.1435	77.9188	87.5623	70.5915		86.3655	110.134	73.0918	75.671	-27.6749	165.193		14.2212	119.41	-1.99926	14.5991	-18.9878	5.77087		85.6479	71.462	72.5119	33.0994		29.0324	137.364	23.2831	59.7876		52.4774	106.983	-59.6174	116.628
	95.346	90.2795	85.7678	84.2953	94.7679	79.1216		-62.9134	101.593	63.2525	61.8693	-153.137	52.9781		-2.26281	110.488	-14.7529	174.101	15.3572	5.76346		90.5335	20.3933	90.2333	63.3903		12.4969	127.176	-86.2034	93.1441		-53.3625	105.429	-15.2718	69.3133
	10.5958	59.5165	65.0541	79.0361	90.6654	85.2268		176.93	102.853	-118.162	94.3401	-178.667	86.3484		8.28595	81.9659	19.5132	7.27629	-14.9198	17.5285		96.3079	90.1702	70.0952	25.9342		40.447	113.161	9.1794	40.635		-18.5423	65.4157	1.74819	61.4695
	141.807	8.98009	98.3922	89.1622	96.1017	75.4253		17.5245	28.8109	50.7602	100.795	-25.919	60.5953		8.55054	159.914	-10.0235	163.812	-4.26964	13.0757		73.3873	23.3167	69.0243	30.8413		68.9202	79.9544	20.9502	135.524		33.1353	99.9322	28.7806	60.2827
	55.9299	77.1774	99.1031	87.9727	76.4729	78.2459		-0.61458	87.1112	-119.393	91.5015	-169.607	125.029		-9.10128	174.265	7.82942	9.4556	-19.3643	13.1156		96.4233	58.1072	97.7682	32.9293		-37.054	23.0028	-79.3648	99.9232		41.4853	143.219	-33.0406	23.9791
	148.767	26.7467	86.4512	87.2924	93.3852	80.3607		164.296	104.097	-99.7052	91.794	-11.4222	125.605		22.5998	22.2031	13.3832	171.903	21.7472	18.3074		92.2818	25.6212	104.567	53.8499		10.9149	131.22	13.1578	144.29		-9.05362	68.3389	4.47695	110.778
	157.9	73.7802	83.2695	89.9583	96.0514	72.9455		-50.2904	109.09	-109.203	74.2924	7.7136	123.458		-5.45461	156.564	-5.72444	10.187	-3.62061	17.5051		105.85	74.4923	90.2063	9.8739		-28.5633	29.3833	-89.4913	73.0431		45	19.4939	28.3471	97.2969
	3.80281	24.5148	21.7471	89.3523	79.3744	83.0374		-88.2339	101.425	-118.875	60.8669	-123.737	36.0478		-18.424	99.9584	16.4027	12.4075	24.7219	8.74126		77.3915	42.6022	86.562	16.8948		-44.1717	41.6687	-89.7115	90.1496		-50.1733	64.0825	-50.0345	145.059
	147.694	73.4868	66.8759	69.4302	90.7107	87.6185		116.142	96.1075	-123.438	84.1813	115.529	55.4889		14.3407	12.2048	-22.0914	5.44949	0.519932	14.5485		77.2574	58.9202	92.1522	20.5619		-3.85225	116.785	-19.052	95.9656		20.3309	4.06067	-7.13481	43.76
	129.776	82.3836	72.6005	57.446	103.208	78.9641		107.134	114.183	-123.791	77.8332	-36.8929	122.619		-21.1006	41.6212	-20.9408	172.651	6.25165	12.3442		108.446	87.0738	79.6351	57.2748		-56.3256	18.9123	-86.2057	94.0411		6.76714	122.132	17.0571	107.021
	42.0179	36.5852	84.33	89.0699	94.8608	83.9485		-4.2777	29.582	-124.134	108.692	-22.7936	130.063		-23.1884	164.738	17.6984	175.573	24.7219	8.74126		70.5685	60.2826	79.9691	55.4791		-74.5173	99.4448	-64.0752	102.24		-7.65289	116.986	23.2779	146.264
	48.5774	86.5572	51.6573	84.3886	87.8535	85.2798		-106.852	99.7798	-124.49	94.6412	-67.6644	9.73949		24.7498	116.714	24.6347	5.82506	-24.4495	10.1987		94.4324	72.7448	63.6718	2.71018		-2.62167	112.032	68.9539	64.1077		-16.4402	95.4198	-56.863	33.4054
	107.941	40.6223	92.4375	85.8369	92.0486	84.0015		-70.1768	22.939	84.88	50.5474	15.4263	100.844		-16.8969	154.705	19.5132	7.27629	18.0812	11.6455		95.2736	83.8884	84.6313	66.0691		-4.55524	100.966	-87.1227	108.531		44.3567	50.1917	-22.1503	94.8092
	176.199	70.0009	69.267	80.2746	4.97362	89.8847		-4.1178	37.5926	-118.692	83.7298	166.559	86.9659		12.2229	173.536	4.14163	156.762	9.60778	8.67802		93.0229	73.6755	82.6579	16.9213		13.0091	43.4356	-18.1913	117.081		-5.53993	80.1451	17.2114	85.2285
	95.2691	70.1932	96.3103	84.9641	92.0941	86.3969		-30.7222	42.1971	-117.288	77.373	105.629	109.935		-12.7976	105.466	-17.182	13.1432	-21.5888	11.654		75.9174	90.1046	104.527	50.0652		-4.02734	50.9421	10.3853	156.212		43.3517	131.045	-52.5404	120.61
	105.13	2.49597	85.7678	84.2953	86.4249	84.1075		-80.5883	113.381	-30.2664	121.197	148.017	35.0966		11.8347	54.0661	-10.3535	174.825	15.8684	13.108		105.291	84.3703	82.6865	88.8585		46.7281	140.679	88.7129	92.3916		23.299	124.629	-4.3621	144.623
	154.781	38.5531	29.8344	89.0773	80.8023	84.2127		99.9378	90.8297	-155.959	70.546	7.73426	132.471		-5.74494	28.5572	9.01666	11.66	18.0812	11.6455		102.898	64.7593	111.247	37.4436		71.0337	112.188	82.4342	134.618		46.9684	152.725	-35.1377	66.9341
	4.98863	75.116	24.2516	73.9433	99.1918	89.8475		-4.85277	118.01	-121.678	91.0544	119.432	141.713		12.3521	43.1801	1.95627	174.087	23.7274	11.6745		100.453	45.238	77.2892	70.933		60.655	54.3184	-3.23079	115.592		-7.29991	105.137	-16.3343	43.7958
	59.1016	79.9093	83.9844	88.1721	120.593	18.5385		124.093	73.4454	98.0468	94.0346	-48.6694	148.598		14.6354	67.73	-19.3354	175.575	20.9929	7.25366		91.7961	38.944	88.6486	86.7274		29.1554	170.677	-89.3735	95.5305		15.6389	148.96	14.5393	62.8497
	106.566	81.8564	9.80393	80.3373	94.7679	79.1216		60.1514	167.385	-120.977	85.0798	-161.245	126.536		-6.80215	134.345	20.5688	14.6266	-20.7279	8.71138		86.4945	80.8488	114.858	24.5137		-71.0002	87.7638	29.4588	82.1926		19.8092	134.638	-5.2523	125.919
	128.344	73.8452	164.479	90.6624	3.56669	88.6919		132.141	126.161	-121.68	85.3794	153.06	64.1267		-1.91674	73.7218	-4.7458	12.7587	14.0995	14.5754		109.944	60.0637	74.7589	44.3199		-58.3326	137.754	-59.3764	27.9409		6.40967	59.0027	36.66	104.727
	80.599	36.8476	56.7144	62.5151	2.16172	89.887		70.9557	68.4284	-118.517	80.5662	128.708	33.7126		-8.9134	41.9991	-13.4961	6.52993	-28.8099	18.34		85.012	55.0304	75.6505	26.6485		88.2523	56.311	84.7707	64.4004		-35.846	150.846	-23.4593	105.799
	63.624	37.2924	61.7326	51.9012	10.5748	82.6806		-39.8225	125.988	-11.8171	63.7047	-72.0548	135.195		-1.12394	27.0492	-11.0752	175.192	-28.2611	8.75246		78.735	31.9936	82.4248	24.3548		77.9598	36.8143	-89.0023	87.7635		-9.05729	98.7289	43.8338	93.8964
	76.247	61.0793	96.6599	85.2659	87.7614	80.4668		52.046	132.057	-110.604	90.0066	155.351	96.5786		24.4695	162.157	20.5914	6.91262	-4.13278	13.8123		93.5608	70.699	87.5589	81.6335		-60.5342	24.4944	38.3297	128.987		53.1491	57.9354	8.7153	97.152
	107.276	83.6586	94.9002	85.5538	0.755904	88.6929		156.531	89.0413	-116.402	99.1488	108.564	141.055		-7.21782	142.55	-28.005	9.13122	-6.94715	18.9913		97.4908	55.2526	67.9255	89.5522		-68.7172	104.789	-87.2821	102.489		17.6654	102.982	16.9478	120.199
	117.035	47.2945	89.9549	89.1069	9.18827	88.6822		-164.488	113.261	71.1552	84.9142	129.187	40.6596		6.41479	46.3407	-7.68855	7.2552	9.97898	19.7436		70.2238	58.5494	83.2401	5.1524		25.336	46.4011	66.1315	159.482		-32.9177	148.196	30.8873	117.572
	87.1266	57.9212	110.754	79.9358	34.384	78.8781		-51.7038	52.6981	-111.654	106.342	105.084	121.225		12.6388	34.2613	22.5041	10.585	-21.124	15.3361		75.2521	44.5638	105.483	15.2905		31.8326	103.561	33.1087	56.9683		-11.8645	63.7645	15.7494	93.5825
	12.6922	52.2849	66.8341	75.6842	17.5681	79.0117		177.785	163.47	4.35719	71.7712	-157.287	32.7445		-13.1866	68.6904	-11.9157	175.559	20.9929	7.25366		79.709	61.3363	66.7578	23.7103		7.26373	33.3703	-50.3417	92.928		20.2609	144.38	48.3952	73.4728
	108.573	56.7803	82.6096	83.3742	6.35598	76.5989		62.1877	70.0811	102.277	61.5429	-175.825	52.9115		18.5923	12.9457	-22.912	142.791	16.9276	171.149		78.7182	38.3209	105.769	71.0567		-63.7979	123.156	-1.46997	104.468		-20.6114	28.0956	-59.4858	55.1049
	64.8973	41.9489	69.9215	88.0821	9.18827	88.6822		72.5686	52.1985	-116.932	90.0086	-87.3122	46.613		3.35787	93.3297	-22.7466	177.783	-21.124	15.3361		67.48	90.0787	94.5287	73.0137		83.5161	122.444	-44.8137	54.4168		-11.1612	61.7498	-23.9913	50.161
	17.6492	26.003	94.9743	74.6307	2.16172	89.887		39.7575	19.0271	16.4853	93.7147	11.9277	48.0434		-14.9321	81.3686	-19.1777	13.5157	-20.7279	8.71138		97.6597	16.7128	75.8286	63.8207		-60.2773	85.8222	-5.0319	29.7094		-13.4641	23.2243	-45.438	48.8679
	176.905	77.4588	64.3248	83.2592	2.16172	89.887		-100.507	52.0025	-119.219	84.1801	-152.165	36.6044		-15.2697	93.6369	-5.11252	11.6558	20.9929	7.25366		94.6065	73.2136	90.5885	23.5521		-15.3067	25.4338	26.3265	109.127		-47.4854	133.435	58.595	59.3649
	30.9897	79.9818	90.3809	77.98	9.17545	83.8894		-1.35713	39.1397	111.591	67.3374	-87.2546	89.4273		3.35361	107.956	21.7103	12.4203	32.6561	2.918		66.3152	35.7767	81.7775	29.9999		-54.0169	43.8263	-88.8125	82.2199		-26.2708	57.2406	54.7626	151.261
	179.72	81.1012	92.8313	79.5176	90.7107	87.6185		35.1639	70.5368	-114.995	103.716	34.2941	77.3064		-24.3322	165.477	-13.4934	165.66	9.97898	19.7436		80.3162	88.7756	110.34	9.74041		-23.013	106.031	-37.4921	82.3317		34.8937	100.842	52.039	106.212
	132.596	84.7777	84.008	84.5836	76.2729	68.2481		-103.601	39.4227	-111.138	71.325	105.988	80.2293		-11.7507	98.4382	-18.6724	12.0428	15.8684	13.108		113.153	40.7604	86.4406	72.7565		29.1362	132.017	51.2274	19.9254		-19.9611	114.009	3.14357	75.5031
	133.649	32.4547	12.2698	78.8252	19.0191	87.4451		26.5623	121.743	-108.666	104.33	-46.2825	145.566		-7.29451	158.055	17.6984	175.573	20.8414	19.0443		108.314	30.3806	89.6878	33.3656		75.6375	148.162	-86.3795	93.2931		6.76368	85.8604	10.283	61.4929
	15.1684	69.7807	1.71362	63.6787	9.14837	74.1125		173.388	66.2893	13.6736	83.2518	179.926	86.3484		4.0634	85.565	19.663	12.0472	-7.63829	16.7698		96.6653	88.3806	81.9918	38.4123		-12.8073	148.168	68.903	113.859		11.6907	119.355	11.7522	54.5502
	90.6267	55.0443	85.7798	82.4929	86.4249	84.1075		37.6154	69.5725	-122.201	106.034	73.6201	142.23		-3.19126	43.9622	-17.8274	169.344	-20.7279	8.71138		114.883	55.1246	111.464	28.6678		44.3531	38.3624	-43.3378	134.108		-38.9334	78.0081	28.205	109.653
	129.426	82.6855	11.5867	65.0068	96.3798	89.9002		-106.947	112.876	-0.74094	90.1303	-67.8785	134.448		20.5088	24.4398	8.97096	8.35672	20.9276	10.189		78.8983	22.9609	81.4205	60.4041		-7.55998	36.4353	36.2711	152.061		-11.1481	25.0933	-52.7654	109.966
	19.7547	86.616	82.9473	85.4753	94.9062	86.3439		-53.0954	107.193	-109.557	66.0368	11.2046	23.4649		20.6205	68.7007	17.6513	8.00486	0.519932	14.5485		82.781	87.5892	97.9363	27.2496		72.7822	48.3918	77.133	101.143		-49.1414	102.358	-41.8358	92.6324
	122.668	60.9148	78.2443	56.0561	86.4249	84.1075		-52.4878	121.627	-76.8442	118.627	-146.446	108.28		-1.90815	131.157	18.9808	5.81007	-3.70512	16.7651		93.6559	49.1951	78.6128	5.91746		9.44425	30.8981	-2.81613	139.457		-27.7066	131.848	34.8236	19.5524
	122.766	89.5878	93.4744	88.533	84.9501	80.5197		-154.686	117.257	-104.626	94.785	-19.1337	108.837		15.6738	40.4427	-10.763	11.6611	-3.23241	21.9627		83.7397	30.8705	88.5263	31.0907		-39.8861	78.2861	12.0593	76.8933		47.5638	120.72	27.9746	126.078
	23.2625	81.8091	85.7363	89.0791	85.0869	87.7245		-57.8217	73.8733	-119.573	75.6859	-12.5178	148.809		-7.56439	40.435	21.0634	12.7864	6.25165	12.3442		79.2788	83.3864	98.8769	19.7738		-41.9361	174.704	-20.2648	140.421		-34.0108	74.9402	-59.3163	128.027
	112.855	70.7634	99.4527	88.2735	98.9637	77.8249		69.0319	46.7362	-118.517	82.6779	19.6998	112.012		11.7683	6.69963	-19.1987	173.745	-8.20949	15.2928		71.9029	80.9536	96.5895	66.6393		-22.8956	169.576	-88.5519	134.601		33.8347	90.9303	-46.9069	47.3078
	56.9791	75.6383	137.439	83.6997	93.5678	89.9531		122.203	109.897	-109.017	104.946	155.109	53.7132		18.1313	84.9786	16.8421	8.36966	15.8684	13.108		109.414	19.3402	106.686	26.8155		65.2274	69.2608	3.80647	102.016		-28.7501	107.307	51.6185	55.0091
	26.09	41.2674	88.9339	84.0162	99.0569	82.668		72.3137	62.5063	8.75206	74.1124	158.886	102.017		-14.9392	75.2766	-9.72724	174.459	14.4739	161.571		83.8736	76.1188	98.6711	24.6186		4.9375	123.339	5.04488	128.826		-47.7181	72.1323	-12.5273	53.0859
	78.3418	18.7652	14.0293	79.1315	92.0941	86.3969		52.9572	25.6652	-123.96	102.035	-125.638	60.9732		-3.31272	120.785	-6.66486	171.526	-22.1012	14.6029		91.9226	87.3201	81.307	39.1918		68.3526	159.797	-3.04657	61.5132		40.5026	67.3625	-59.219	66.0134
	116.242	9.052	94.2091	83.7507	79.2823	78.1943		97.332	133.36	-118.861	105.878	103.203	82.6742		23.6888	143.34	-17.6503	12.7762	-24.5678	7.26338		71.1978	81.5552	111.205	48.8458		-3.50055	104.331	-84.5553	67.989		32.4108	52.4913	-39.2914	73.2981
	28.141	60.8736	82.5781	88.1629	86.1835	71.879		27.3524	48.9412	-116.234	75.8388	-128.477	62.2986		12.1824	24.8036	16.1005	8.73476	23.1291	14.6177		113.537	89.3286	97.6089	62.3344		-40.8347	172.142	-50.4639	66.7737		-10.1173	130.27	49.4553	137.357
	102.884	32.5535	175.385	77.7404	101.96	87.4075		26.403	73.3977	-105.683	88.2143	-143.766	122.969		23.8222	54.814	-13.0636	9.46128	-20.7279	8.71138		108.11	82.2755	74.143	73.151		-38.485	131.02	-11.4382	133.15		-33.6572	70.247	9.99635	121.569
	36.5556	58.0803	132.614	65.6325	44.037	67.4712		22.9481	93.3509	-116.406	85.6773	-175.831	58.6435		-10.002	87.9587	-11.1929	165.656	-20.7279	8.71138		108.654	76.9651	81.2023	4.06498		87.9006	55.5908	-76.0976	124.806		-22.0633	87.0536	44.1801	72.1611
	165.273	59.104	89.649	82.2173	87.7614	80.4668		-91.7901	106.943	54.8111	71.622	-163.814	63.4135		-12.3071	170.238	0.275295	165.28	20.9276	10.189		110.95	73.4208	97.2033	56.4428		84.0387	90.7468	26.2497	49.3126		-16.7989	123.909	-50.5055	78.3739
	176.898	52.2445	169.424	71.8467	90.6654	85.2268		-150.424	102.596	-109.902	88.5142	-63.4645	100.491		19.4544	24.0642	-10.7917	18.3007	1.48133	10.1336		72.2014	49.5197	72.6481	61.4872		76.8288	69.2594	-21.2992	141.584		-50.2094	122.117	33.6268	120.363
	84.2781	51.3394	87.1347	90.2821	82.1852	82.9852		-34.4032	42.5747	-112.54	82.0739	110.302	88.5823		-9.30647	77.1134	6.92528	10.5557	4.43084	16.0282		87.7343	16.3113	114.048	29.7852		-27.0546	81.1685	-8.48651	57.8766		34.8805	70.5634	-53.8916	52.0644
	125.193	78.4635	93.1685	81.6376	103.299	83.791		49.0538	108.472	172.403	95.0985	120.183	92.0599		-4.61486	143.319	12.5576	13.5043	-6.94715	18.9913		83.8633	79.1738	84.8751	12.1147		-41.4719	118.807	1.51789	67.151		-19.9565	97.2204	11.7321	57.3909
	112.219	89.6223	66.2295	61.5582	89.0458	74.3217		164.223	67.5957	21.4064	98.8207	-9.96027	109.494		-17.3926	149.435	-9.93468	9.09017	20.9929	7.25366		108.522	64.4463	110.866	50.0241		22.338	63.7302	-65.1111	94.0924		-51.6211	127.948	-15.2427	74.3069
	23.2747	90.1946	94.1658	90.3283	94.8608	83.9485		-8.36137	101.502	-108.145	86.1235	-150.72	118.729		-12.846	59.0603	19.8667	8.74327	20.9276	10.189		103.821	54.1755	80.636	26.6152		-67.1282	54.5011	-24.4975	7.6288		51.3872	52.482	14.582	57.4062
	71.3565	67.7216	99.7907	90.365	90.6654	85.2268		81.6488	89.7617	-115.349	92.8442	30.6884	62.6231		-0.50803	105.77	25.2084	9.49184	-17.5855	14.5823		114.076	85.5955	108.446	41.7365		-60.0998	71.6367	34.543	143.114		-18.4057	18.7628	6.00231	65.4394
	109.659	63.3193	24.2305	81.2716	90.4262	73.0515		80.5881	88.8736	108.071	80.4118	25.87	76.1251		11.4085	159.174	17.6513	8.00486	-10.2676	11.6133		69.0039	55.8853	71.9159	58.0329		17.9448	87.1711	9.79333	116.92		-15.7374	97.2213	-45.8612	151.065
	66.8482	84.1047	119.831	90.1897	86.4703	86.5029		132.686	101.149	67.986	101.408	28.723	84.6086		-15.3135	135.539	-19.9121	165.305	18.0812	11.6455		96.4462	17.2632	102.589	21.9795		81.8879	158.68	-6.221	110.567		26.4607	115.982	-26.6062	69.396
	63.9465	60.0934	84.6993	86.3842	55.5492	87.0445		-55.6824	68.8385	-105.678	102.641	-100.957	60.5505		6.94914	24.4255	-7.87627	172.993	12.422	11.6237		74.8457	19.9718	99.5559	29.8793		20.7594	127.363	12.4291	110.247		2.89786	115.655	-48.8796	91.5441
	76.9256	56.1797	13.3273	77.9139	97.7185	86.2911		-90.4855	119.308	15.6083	72.399	3.44737	100.259		12.8454	95.4316	9.01666	11.66	23.7274	11.6745		93.1565	86.278	105.508	84.2189		10.7385	115.29	3.80537	95.3737		-32.9639	93.3197	16.0181	132.212
	175.129	28.2223	68.9289	78.1468	87.8535	85.2798		9.2591	116.668	-117.279	106.343	170.735	66.0258		5.10598	114.043	6.92528	10.5557	10.9198	18.2621		77.5976	61.669	72.5272	16.6193		-35.8404	49.5823	46.8809	95.4784		32.4208	72.1395	0.294979	109.49
	7.79533	69.4673	65.3527	87.7556	86.4249	84.1075		127.998	79.2552	-105.677	106.029	2.75571	125.62		10.7142	119.406	18.9808	5.81007	-3.52294	162.28		99.174	73.8507	77.9362	63.8067		45.7207	113.812	1.61061	135.336		45.8062	121.768	-41.8056	39.339
	96.9345	51.2927	84.7071	85.1874	96.3349	87.5126		88.0071	145.126	-121.499	101.121	60.0836	124.57		-13.1585	96.0315	0.497077	12.022	-24.5678	7.26338		94.0946	68.9519	75.5439	72.5168		3.53118	127.74	81.5782	32.4314		-47.3538	145.136	-0.48565	146.147
	35.1477	56.6633	18.2439	83.3634	89.1905	81.6486		-132.192	145.607	174.513	103.881	105.73	133.237		-5.46831	149.803	-20.9115	166.045	21.9415	15.3491		84.8269	57.0088	84.6947	74.3245		-31.2714	57.3866	81.336	94.8023		41.5597	72.1355	20.2227	62.889
	129.123	22.3041	85.041	87.8805	91.9073	76.734		154.218	129.484	-141.543	81.9308	-53.2883	67.7213		13.4651	155.075	-24.8693	11.6915	20.8619	16.0821		89.9798	90.1497	87.0589	19.1122		24.9779	118.808	-31.8204	52.5782		35.9415	84.9544	23.2306	17.9466
	62.9085	63.8201	55.9219	76.5426	89.1436	79.2277		86.819	26.1983	-115.351	88.9636	-64.7058	84.8979		-14.2226	86.7678	14.789	9.46574	5.80589	13.0796		81.7558	78.5588	75.8383	7.03624		69.449	92.092	-75.2989	90.7824		52.4963	131.04	-42.8134	119.066
	130.406	59.5182	45.5303	49.5089	96.3349	87.5126		104.771	143.86	-117.455	106.188	-25.9999	73.6373		9.68843	87.9589	21.7895	6.54946	12.0251	16.7845		89.4705	84.6195	91.5767	56.481		42.0244	64.0612	34.1968	25.1715		52.8058	68.9637	33.9574	97.3628
	152.126	39.7218	23.9258	65.3598	90.7107	87.6185		28.5438	83.7692	-119.921	88.3679	-32.153	54.1354		-15.6717	55.5261	21.7386	9.48173	10.1746	13.8257		82.2759	45.9723	94.3089	48.9577		76.4749	55.0479	-87.7708	87.3185		22.2423	120.731	-31.6761	118.922
	148.015	60.1649	53.7838	81.3936	80.6147	74.4798		-179.578	133.806	-110.255	81.621	53.5211	106.738		-10.1827	32.7311	-17.3492	177.034	5.80589	13.0796		84.0674	70.9842	85.8808	41.4969		-9.20907	157.57	-84.4486	94.3448		-44.2112	87.3435	43.3998	119.113
	172.397	18.5132	84.6914	87.5795	86.5153	88.8921		166.425	116.226	12.2675	80.5387	131.602	19.3924		-13.5439	64.47	-6.10145	9.45335	17.374	19.0275		84.6203	47.3731	80.6174	10.3063		-11.9372	65.8746	-48.5815	91.7368		-26.2821	87.6498	3.05692	122.98
	102.639	66.6364	94.5706	82.2496	83.5212	79.3334		-100.613	111.628	-27.4554	116.427	-168.842	98.3343		-2.0652	147.906	-22.0513	11.6835	-28.2611	8.75246		76.9959	82.6276	111.362	18.9503		-4.73074	75.5301	-49.0992	148.445		25.3904	70.2501	16.0725	140.062
	151.642	17.7963	139.942	73.644	92.0941	86.3969		-131.402	28.9227	-96.8898	100.506	172.14	62.0615		-5.11714	40.0443	-20.0587	167.146	7.97489	10.1422		113.73	83.4956	113.105	18.9394		48.1827	121.568	-7.47442	11.6753		-29.0825	57.9469	36.9909	80.6299
	126.094	18.5981	130.767	82.7663	77.9465	81.8587		69.1774	65.5183	4.18147	68.7593	179.902	156.524		21.7067	54.8103	22.8414	7.65142	-6.94715	18.9913		65.9327	78.5096	87.596	87.0334		3.01587	149.496	-47.8456	132.707		-8.35273	86.1594	0.315864	75.4999
	92.1515	22.0569	124.109	79.4064	109.013	88.4732		65.3175	65.8707	-108.142	94.4867	105.965	46.4139		7.92252	100.252	21.7597	8.01494	-19.4612	20.5152		104.147	19.5092	69.4998	17.3781		84.209	54.3154	-52.6557	106.733		12.3845	63.4311	45.5292	75.8925
	109.269	55.3401	86.789	89.3845	89.2366	84.0546		-152.161	96.8297	60.7892	67.8054	136.847	67.4943		-17.0358	86.7711	16.1005	8.73476	25.8988	13.1599		76.4709	81.8731	78.9874	63.4664		-32.4463	149.495	-17.4813	110.561		-37.5134	52.8645	-20.8257	84.0395
	160.678	50.7351	75.276	75.7368	93.2384	72.9984		-77.6398	94.8623	-125.546	89.5634	113.934	38.477		-8.60182	78.3334	18.9808	5.81007	25.8988	13.1599		72.6676	17.3719	86.7238	64.0798		29.7255	131.021	9.77928	85.8113		1.13911	94.8224	-2.51063	77.9408
	51.9987	58.0407	90.3726	79.1978	79.2823	78.1943		-75.2092	99.3901	-119.746	86.4261	80.6464	78.0904		-7.52237	118.039	-8.69382	173.726	20.9929	7.25366		85.1362	21.6769	76.9728	41.5569		-81.2884	31.6508	-9.0439	161.42		-6.59518	88.2511	25.6372	87.689
	177.801	18.882	73.8408	80.0004	108.687	41.5214		-70.5212	81.7436	-118.515	89.263	-92.5008	34.8497		-21.0609	31.6019	-19.5778	6.17561	11.9018	7.21767		92.4681	81.7738	104.431	80.9158		78.6334	34.5107	-3.05037	85.9627		-2.376	71.8322	5.89741	102.005
	163.148	51.8761	95.2263	89.44	99.1471	87.4599		-23.5498	117.641	-7.59693	78.2615	-61.8823	83.7272		10.691	34.2596	0.800199	9.81833	-7.55607	5.73906		69.4406	81.248	79.572	33.0527		81.1362	135.39	24.0047	75.9626		47.9037	102.358	-16.6345	77.9852
	177.607	70.0006	94.5349	87.6442	94.9513	88.7331		105.632	101.007	-119.045	78.594	154.946	28.9641		19.559	170.981	16.8421	8.36966	-20.7279	8.71138		114.429	84.9976	90.7268	38.7402		-52.5412	69.581	-56.1039	74.6761		39.817	102.668	-56.3007	138.996
	126.533	59.183	96.2907	87.9544	89.2821	86.45		108.451	102.208	72.2158	67.3246	72.5729	140.691		-23.7603	64.1538	16.1005	8.73476	16.6639	163.796		111.384	52.1464	106.628	29.0764		30.6013	93.1415	-14.2966	136.712		-48.77	68.0035	19.6949	123.06
	163.634	38.9291	94.1658	90.3283	96.1978	80.3078		-41.658	71.4542	159.22	88.0776	171.849	24.3934		17.4658	151.325	-5.72444	10.187	-11.5699	16.7782		75.333	25.3794	68.9161	6.34852		-83.3014	63.5576	4.325	56.9912		-46.2453	153.853	31.3218	82.9649
	20.8986	26.7495	120.884	90.4941	91.9073	76.734		-51.033	56.3774	-130.123	62.5646	2.60772	25.7177		9.03487	40.4363	-12.9431	20.5301	25.8988	13.1599		68.7787	68.5513	102.201	34.8104		-57.814	66.0346	-79.5521	104.349		4.65657	119.355	42.1309	112.41
	69.6907	27.0009	82.9355	87.2693	96.3349	87.5126		28.2128	90.0515	-107.088	91.1993	82.9441	31.923		-25.0311	145.26	20.8985	9.84643	0.316893	16.025		88.5433	29.372	85.0181	47.0267		85.5266	43.2321	-1.64134	53.349		38.0407	64.4202	39.3379	112.369
	68.1876	66.1097	89.3076	80.7062	91.9555	79.1746		17.9228	51.695	-23.4142	108.507	-0.0783	117.276		6.70524	154.696	8.15786	16.4489	2.01838	8.66613		71.1738	26.8675	65.9158	39.2921		-2.7974	103.102	-86.7341	94.4887		42.635	112.055	31.0933	102.191
	3.58209	68.1868	66.4311	83.8723	99.1471	87.4599		20.9748	32.2098	-112.368	71.7972	5.56546	104.526		-14.9363	77.7294	8.47607	171.163	-5.57587	8.6678		80.9182	66.8156	75.4828	15.4924		-18.3375	42.6496	6.89541	148.494		11.3358	99.9382	-56.8813	113.921
	153.489	21.5037	95.5994	86.1568	89.0458	74.3217		18.6138	49.3612	-118.867	86.5753	-169.318	17.6961		12.2311	38.1088	-16.3285	170.441	-17.5855	14.5823		68.4182	13.8538	85.6551	62.4156		-27.4073	99.7522	34.5612	86.5358		35.9481	99.931	56.2162	107.54
	77.9991	60.0445	94.8963	86.1522	87.7614	80.4668		-9.10968	18.3725	-85.9898	105.093	6.21529	59.2749		5.10903	107.643	24.3618	12.428	-20.7279	8.71138		103.619	60.0441	90.6878	33.3588		1.77313	119.15	53.9169	97.2661		-44.203	72.1341	56.8628	73.6217
	124.877	90.1781	81.9024	83.9701	89.0458	74.3217		1.4932	81.104	-113.062	99.6015	-2.65719	138.023		10.7093	123.619	-16.7187	174.837	18.0812	11.6455		71.1181	55.1683	114.833	59.8379		54.5072	88.3629	-36.1024	93.102		49.6619	102.663	-51.482	103.678
	118.864	79.0916	97.7086	86.1706	99.1918	89.8475		-121.839	130.41	-40.8148	108.983	18.9291	95.4128		-7.52961	158.799	-18.3346	171.546	-4.59516	11.6043		73.0054	31.9756	84.9404	61.0648		-18.9693	91.6487	-72.485	90.1923		48.5853	65.0749	7.35637	83.9814
	129.392	71.6563	74.4977	87.2148	88.8243	64.0931		-15.2863	139.304	-111.654	104.484	-37.5189	113.842		-24.2831	30.0899	15.4184	9.10013	-8.20949	15.2928		70.5832	56.7858	114.405	51.5394		0.542523	81.0183	-3.93663	123.475		8.52208	92.1311	37.0952	73.3023
	38.7325	85.3853	74.148	86.9138	89.0458	74.3217		-123.334	93.9619	62.3711	68.6093	121.471	35.3139		-23.735	76.8252	17.3681	17.2036	20.8888	13.1311		73.2505	27.2499	114.23	73.5072		-57.8215	126.058	-68.0946	40.351		-32.9648	95.7146	8.49438	17.8577
	16.2107	60.8901	94.5507	85.2521	84.9963	82.9326		41.4412	63.3537	0.313788	67.7957	31.4562	72.362		-2.61331	112.739	15.7042	10.9358	-19.3643	13.1156		90.0791	38.551	93.7507	32.5755		-53.2455	80.713	75.2873	66.719		-22.0549	60.0391	-42.4481	54.8245
	95.488	27.2831	6.63619	80.6365	94.9962	91.1201		-170.794	110.671	-106.914	86.8706	105.946	76.5756		22.3392	172.085	0.800199	9.81833	23.7274	11.6745		105.229	53.8108	90.7293	39.1279		-54.1298	125.141	18.0334	78.1128		12.4566	25.4676	1.68495	113.373
	74.6188	39.965	0.301952	73.2882	92.0941	86.3969		-52.3491	157.804	63.7729	82.8109	156.722	137.533		-24.7865	78.9618	-18.3346	171.546	0.637626	13.8112		98.8642	27.1439	108.916	23.4298		64.1723	65.7068	0.518375	36.3799		-8.35628	116.986	44.9247	112.454
	15.189	90.5028	155.699	87.3591	94.8608	83.9485		152.004	101.982	-116.581	89.1132	164.239	146.761		-10.8306	159.173	24.7287	10.9588	15.8684	13.108		65.7293	87.6856	103.426	34.0368		20.5801	61.0356	46.2814	59.2348		44.0154	64.0859	-1.09704	61.4679
	15.1512	55.6138	96.9782	90.3467	86.1835	71.879		-47.4294	101.073	-116.585	74.6044	44.5266	49.4642		14.1756	151.698	5.21232	166.387	20.9276	10.189		111.989	78.0453	74.1734	26.2828		-26.7061	36.627	-73.2628	118.502		-4.28635	168.694	16.8615	23.8586
	55.5696	74.4063	86.1214	83.9977	87.8078	82.8797		85.851	87.3446	27.2052	109.454	86.2854	131.069		23.785	70.9284	17.5537	9.83834	-9.56084	4.27833		80.8393	90.1203	92.8926	48.1715		-37.0919	25.2452	-61.4439	104.855		35.2771	135.424	-53.564	65.9125
	81.8853	64.4174	82.9394	86.6717	90.5731	80.4138		44.234	61.3135	-121.15	94.79	33.0085	162.214		-23.0301	77.4356	20.5561	171.554	-25.8951	20.5494		89.6388	40.4914	92.088	21.6779		35.5206	61.545	79.8999	82.8449		-36.8201	69.2914	31.5436	65.6274
	13.4088	65.5816	17.5428	82.1596	96.3798	89.9002		-64.2558	91.3632	-116.403	97.3396	6.99674	118.615		9.01671	51.0669	-11.0752	175.192	-24.838	4.33181		103.803	58.1307	67.7644	35.0405		20.4078	126.245	38.2949	23.2967		-16.4376	82.8597	-45.0085	160.021
	24.9984	69.1302	60.5495	68.1136	86.1835	71.879		-55.7004	38.1898	-114.296	88.3663	-126.504	75.7349		7.3777	18.8414	-20.337	174.114	-4.13278	13.8123		79.8528	23.5237	88.8942	71.7998		58.4853	38.5545	2.75256	112.652		-11.5167	86.458	-19.2176	112.127
	20.8142	90.4964	6.64133	74.531	87.8535	85.2798		-37.0294	58.5755	-113.067	85.2272	-1.50104	130.117		-11.0328	43.1784	1.89979	161.959	-4.26964	13.0757		95.1705	63.4071	105.182	88.1096		58.0241	100.052	15.5508	51.0737		-36.111	57.9441	21.406	88.8441
	137.939	9.72274	98.0504	87.6672	90.5731	80.4138		161.828	99.5218	-47.8462	106.478	150.892	16.2917		1.00011	33.1087	19.3922	10.5768	15.8684	13.108		75.3676	17.1955	69.27	79.9405		7.92462	55.0537	-2.52003	62.0221		-2.37679	96.6217	52.9316	59.2618
	14.5867	36.6326	92.2034	68.9547	97.7185	86.2911		25.0358	85.5794	-1.9716	73.957	126.401	80.6212		-10.6919	104.228	-11.9157	175.559	11.4493	17.5228		65.1997	88.4304	67.0466	63.5439		-54.4162	167.737	26.7754	140.415		33.4821	88.2444	-30.9031	65.592
	58.3927	78.0868	85.4063	85.7907	94.7679	79.1216		-7.33288	149.312	-116.406	88.0683	49.2588	103.077		8.63794	81.6649	26.8082	11.3329	-3.3219	160.059		93.0913	56.5004	91.3126	66.3498		-87.877	101.872	-51.3983	93.8227		41.2198	95.4111	-19.7444	136.955
	20.0933	76.6441	164.153	76.5014	93.5678	89.9531		-165.975	132.624	-102.524	73.0463	162.536	37.3367		-25.5251	134.764	-22.2315	171.556	22.2247	12.4019		77.2445	62.0063	94.3882	16.8416		-85.7422	17.613	-59.6123	72.1766		-2.72731	67.6955	56.7664	78.5277
	47.2877	31.6035	173.28	30.6969	94.7679	79.1216		174.353	140.862	-112.71	100.207	-172.759	28.1483		12.487	102.388	21.7895	6.54946	-19.3643	13.1156		95.1468	69.5935	73.0849	43.9366		16.3625	81.32	-46.6826	18.0809		-4.55523	154.99	-19.1493	120.197
	172.321	60.4773	81.5528	83.6676	82.0923	78.1421		158.811	134.626	-116.231	82.5267	-162.4	63.4181		-3.68568	48.7318	24.0812	20.558	17.1116	123.422		69.95	87.1008	100.202	20.5075		-80.8494	124.773	82.3915	95.0992		50.6937	64.4137	44.2238	69.648
	112.72	13.4721	90.7017	82.5253	132.73	74.8026		-72.1207	110.225	-108.675	75.6826	-146.05	44.4481		17.4397	76.5098	-7.73598	16.8172	0.00516	18.9867		71.186	47.7301	100.446	23.4854		27.7857	50.7488	-80.0252	82.8439		-14.3279	80.4468	-38.8591	104.723
	30.6243	72.9124	15.1034	69.5311	94.9513	88.7331		-119.98	118.431	-107.79	96.8859	174.735	45.9305		18.5026	71.8632	-21.276	7.27853	-26.6095	14.6282		90.7641	66.5224	94.5307	34.862		-75.5738	112.833	-14.0995	54.2707		-4.48393	58.6539	35.6	153.956
	51.2527	48.3225	84.3497	86.0829	89.2821	86.45		145.089	49.4486	-116.934	84.9288	-132.713	62.2618		-15.9303	148.675	-19.3354	175.575	-22.1012	14.6029		107.428	28.1118	81.5513	77.118		10.0343	72.1114	-80.4097	96.0029		-41.5686	155.728	-29.5167	42.3217
	2.87962	66.2418	93.1605	82.8424	89.2821	86.45		-2.02568	105.181	-14.6286	79.4784	-112.208	59.0475		-10.4791	158.429	-20.337	174.114	20.9929	7.25366		101.724	51.927	87.4964	31.4773		-13.5193	70.5362	-74.9379	86.9022		-36.4788	91.5261	-28.9936	110.917
	125.884	74.7818	18.957	79.1409	87.8988	87.6716		-134.299	107.618	166.957	62.9066	-43.6356	86.2951		-10.3926	144.474	17.6513	8.00486	-18.122	157.871		77.6245	31.8	111.146	85.9793		84.2107	63.724	-81.292	97.3527		53.2263	147.044	51.4539	131.059
	58.7644	42.3604	94.8845	87.9452	92.1392	88.7861		-65.6432	88.3699	-112.362	90.9025	-44.7077	44.682		23.123	52.5977	-18.7098	15.7267	-15.4875	7.22362		68.8226	57.1362	106.137	18.9839		81.9276	77.8238	-47.6566	138.434		0.497588	139.355	16.1145	46.9931
	99.0917	47.7566	17.043	17.6223	94.8608	83.9485		105.345	60.9257	1.72013	76.2728	71.3866	136.007		-23.4492	131.977	21.7597	8.01494	20.9276	10.189		114.391	18.7993	72.347	67.7738		-55.7715	46.1998	64.8683	29.438		22.9474	124.993	8.56654	128.994
	84.0346	73.9985	80.6721	59.9406	100.247	71.6146		175.871	93.488	78.0137	75.9804	-172.226	154.287		-25.5414	56.2601	16.2844	175.204	10.84	13.0908		89.9492	52.0786	77.8274	31.163		4.93752	125.144	64.822	99.3534		43.4062	151.22	4.4556	118.754
	109.744	85.7477	72.4109	83.609	106.113	83.7395		142.001	64.0766	4.18174	59.8087	89.8188	131.824		24.0687	107.038	-9.35112	49.7378	5.80589	13.0796		103.598	22.6674	81.6948	33.4198		60.7754	3.11069	7.95636	18.3105		25.0518	110.144	-57.9596	59.3069
	4.28398	67.5414	90.6581	89.1115	94.9062	86.3439		-41.3087	71.7708	-120.447	92.9951	-115.877	70.23		5.11433	95.4261	14.6662	159.751	17.6445	15.3278		102.012	21.5453	81.8463	45.4587		16.5399	120.18	-7.39533	137.305		-41.4104	110.455	-5.259	122.979
	150.731	37.786	94.2171	82.5484	97.6275	81.4897		-111.941	122.293	-125.195	85.6797	64.7487	142.325		-11.0325	115.363	17.8496	23.896	25.8988	13.1599		78.1042	15.5423	85.2465	30.7338		77.1866	114.955	-11.5315	148.302		41.9146	78.6162	3.20329	48.523
	136.398	61.2163	121.601	88.1103	89.2366	84.0546		-111.334	86.2701	58.6802	66.1839	-77.9067	71.9208		22.0968	42.4073	-9.72724	174.459	20.9276	10.189		66.146	11.0891	99.8881	28.7435		3.34175	136.973	-87.435	93.5894		-47.3524	52.1069	-15.2156	79.1903
	129.78	83.5859	92.4614	82.2358	94.7679	79.1216		12.7003	136.171	-98.4718	100.658	104.989	57.743		10.0475	78.639	-20.337	174.114	25.8988	13.1599		92.8277	79.3546	89.8551	60.3469		63.1232	110.746	-70.4976	68.6659		14.841	50.2023	57.203	125.037
	53.1465	20.3329	57.0596	63.5198	96.3798	89.9002		134.598	26.2745	-114.649	85.0779	-118.795	35.3273		-8.8799	33.8753	-17.3492	177.034	15.8684	13.108		106.994	51.9436	78.0537	79.5799		5.79037	137.757	-68.0189	62.1005		-1.67355	94.2237	50.9711	154.199
	43.2823	77.8245	75.5544	86.9228	93.5227	87.5655		72.3585	118.076	24.2172	109.612	114.839	148.652		13.1139	13.307	-1.8227	163.067	0.914968	12.3385		108.488	9.75472	96.6408	27.6346		5.99147	70.378	67.7739	83.6255		-23.406	162.426	17.5054	156.752
	26.7402	62.236	78.3787	85.1462	89.2821	86.45		-170.852	133.413	0.489572	74.2672	147.592	91.2326		-26.2352	60.4582	-23.5568	6.55193	-24.4495	10.1987		92.9884	40.1129	72.077	39.6411		7.92602	122.805	58.5426	119.732		18.7193	99.0293	-44.7534	85.5077
	58.3273	60.1116	95.5994	86.1568	132.905	86.8909		-83.4594	120.043	-120.444	104.487	-5.72283	108.245		2.98559	23.6762	8.38583	153.024	12.0251	16.7845		88.4198	41.4629	101.856	23.476		66.4578	68.4608	16.4861	122.053		-45.2419	49.8015	-56.4494	63.3361
	173.378	60.8184	84.6993	86.3842	89.1905	81.6486		19.8799	34.1173	-15.3322	74.2679	62.235	126.743		-1.21017	107.016	-8.05133	6.88926	-13.6675	13.8309		88.4137	25.9836	112.932	29.7922		29.8453	17.4341	64.8527	111.765		-59.6643	65.0682	46.7351	160.09
	96.0337	86.0961	106.561	76.2476	101.96	87.4075		1.21294	39.5274	-107.436	103.868	-63.1382	146.172		-17.3792	93.0415	-8.26253	173.359	-22.1012	14.6029		97.4642	61.2234	116.138	48.8151		29.0179	72.1106	-87.7873	93.8876		4.65463	89.4452	-36.8787	48.7497
	118.072	56.3909	82.9394	86.6717	94.9062	86.3439		-125.313	71.5588	-99.6302	170.673	-22.6787	111.994		-1.03721	31.5855	21.7895	6.54946	16.76	16.0626		77.0626	63.5156	70.9588	47.9184		8.17772	42.2579	-11.4793	72.5587		12.7389	79.5379	-26.3247	149.304
	138.011	35.8863	95.2498	85.8554	130.126	89.319		123.414	43.2115	-120.449	87.9202	116.3	43.1366		-5.07143	108.586	20.8087	19.0636	-23.9437	169.712		110.054	78.8012	80.4012	35.725		7.57402	103.256	-81.7837	83.1402		-44.2016	69.6066	48.3513	75.9383
	115.014	44.127	82.5859	86.9682	90.6654	85.2268		-168.984	67.5868	-123.611	92.6972	129.038	62.9752		24.189	49.9301	-13.3924	19.7879	7.97489	10.1422		112.5	83.3417	69.8887	12.9501		-89.3263	38.7443	-49.1242	99.6883		59.8456	83.1411	-40.9424	59.0329
	79.3871	56.5294	98.0621	85.8737	55.3157	72.4197		-61.6433	120.878	-125.196	83.5815	-29.7965	119.888		-2.35071	27.0493	15.7523	177.032	-15.9334	11.6299		102.885	68.0176	91.1033	85.8135		88.4319	80.4061	-38.8649	63.5021		58.8094	111.404	-28.8002	33.0118
	4.75354	34.72	73.4872	80.301	99.1918	89.8475		69.6004	75.3542	-4.60796	96.4106	115.848	155.42		23.2029	156.957	18.9808	5.81007	32.6561	2.918		99.7693	56.5218	115.798	49.9933		27.9664	118.978	-3.40428	101.255		-54.0205	133.432	3.18003	57.363
	178.311	71.2642	135.141	54.215	94.9513	88.7331		63.9033	64.5629	-13.3978	82.6504	7.63628	73.7035		13.3129	35.0282	21.7895	6.54946	18.0812	11.6455		109.345	80.6192	76.1879	64.8125		0.366739	73.8282	-53.792	62.9731		5.00745	108.566	-16.0802	34.447
	156.188	40.8839	82.5938	85.7722	94.9062	86.3439		112.823	72.2659	27.9074	114.28	63.3025	99.296		24.1778	53.7149	22.5041	10.585	-28.2611	8.75246		110.569	82.885	82.1604	23.6093		56.2681	114.793	54.1602	51.4026		51.0661	99.0158	-6.88355	133.748
	162.832	78.0784	98.7691	85.2796	90.6654	85.2268		-80.4158	89.4663	-117.458	96.4381	49.1312	88.6509		17.9405	152.079	-9.25801	9.82311	24.7219	8.74126		80.9667	32.5715	92.088	21.6779		62.0692	115.617	1.16845	104.314		44.3573	50.9647	39.9212	73.3416
	123.688	52.7142	173.624	85.8942	93.4775	85.1738		107.251	27.9391	-113.063	95.9866	0.628902	126.352		14.2484	97.8379	-8.26253	173.359	20.9276	10.189		72.9417	86.0637	74.4876	72.2104		-77.8543	77.6716	89.2293	88.0622		31.073	139.349	-50.9745	54.9559
	164.916	55.2054	81.5332	86.6625	94.9962	91.1201		122.905	109.893	-116.055	83.8791	174.944	36.5352		16.7514	65.7874	-12.6695	159.004	18.9725	17.5523		88.1292	66.0249	96.3898	22.7664		72.0806	55.5928	-87.3944	77.6762		26.791	57.5948	-16.4461	23.8411
	50.8444	38.8781	118.901	31.6426	87.8535	85.2798		152.944	67.6245	-119.043	84.33	-21.4912	7.19451		13.7517	160.289	-2.3329	11.2871	-3.79736	16.0259		101.868	58.6504	77.343	30.0296		-42.699	82.5239	-54.7837	30.0265		32.0692	71.8258	50.1114	129.453
	167.11	21.1147	114.91	90.161	96.2441	82.7207		78.99	62.798	102.615	100.356	21.7545	97.8024		5.38563	137.105	17.6513	8.00486	-3.79736	16.0259		72.6332	72.6751	72.7161	33.4794		-75.3928	73.3559	-76.5298	90.9286		-2.32173	20.6196	-55.6142	107.483
	13.7665	72.3095	80.4804	86.3567	106.244	90.9112		-108.628	102.507	-27.632	111.686	-8.76234	157.101		5.48483	149.425	-13.519	86.8955	24.7219	8.74126		76.2965	81.4202	94.3966	57.1747		8.43926	145.307	-25.4937	149.997		-25.9339	98.1219	-41.5799	109.79
	0.071535	83.6319	86.4951	80.6877	11.9905	86.2812		25.1123	111.102	-5.4873	81.5956	-152.011	31.2465		11.7574	126.175	-15.6707	174.469	25.8988	13.1599		100.645	47.6244	90.2217	62.0473		18.0718	27.1225	14.7297	126.378		-51.2419	86.742	-10.202	43.7685
	32.0432	79.6764	93.5302	80.1286	86.2842	76.84		5.36531	96.3733	-129.061	91.0564	-156.066	146.026		20.6381	169.883	-14.7529	174.101	-24.5678	7.26338		65.9403	76.0629	78.0368	77.1415		-71.8201	32.6028	-1.11816	104.16		31.7324	108.56	-29.254	86.5059
	167.056	80.5025	90.3321	85.2244	101.87	82.6156		-119.554	54.8479	-111.129	97.9401	179.924	72.9991		18.5427	50.6938	-19.8266	11.3104	14.4592	10.1608		69.1421	65.31	100.177	76.0714		-89.104	76.1382	-85.784	163.138		21.4605	30.3615	10.0545	110.796
	3.44994	16.3457	98.3844	90.3559	84.8543	75.6371		-143.643	75.8177	-94.4269	106.026	-135.443	53.8332		-5.53344	156.937	-7.68855	7.2552	-15.9334	11.6299		100.23	38.0035	87.1342	71.4973		-11.761	52.8385	-40.6648	88.02		22.2384	109.51	-39.4975	60.3824
	14.7734	38.5617	84.0001	85.7814	94.9513	88.7331		-150.202	131.466	-116.052	95.2378	-71.3638	113.525		7.16227	41.6067	25.2084	9.49184	-4.59516	11.6043		106.003	36.8641	81.0193	55.1088		40.0346	35.2812	-17.0874	58.7498		50.0115	99.3187	3.148	73.0373
	97.6953	42.6145	54.8508	79.2815	127.313	89.361		160.4	144.736	-118.337	94.7892	-144.385	155.9		-17.2487	14.7846	-13.4961	6.52993	4.73829	164.497		87.0962	60.6778	73.5941	50.2733		-74.1598	57.3822	-33.2408	140.212		-10.4583	61.0699	-49.035	81.9766
	120.639	84.2137	82.2402	86.0691	93.2384	72.9984		-73.8278	103.049	-119.395	84.9296	-28.1286	77.948		15.3977	28.1882	14.789	9.46574	18.0812	11.6455		88.5001	12.6291	100.184	35.2072		-15.629	80.1105	68.3282	95.1334		26.1159	130.658	-30.0451	31.4978
	155.85	14.0979	95.9529	85.86	87.8078	82.8797		-176.008	164.577	83.4611	81.3106	76.3708	73.2056		14.9314	113.398	-17.6104	171.177	20.9276	10.189		66.2223	16.798	73.1851	87.4286		-64.9052	4.93876	9.59145	59.7973		13.7992	111.423	52.3382	18.3242
	90.6057	31.8375	75.5659	85.1281	94.9513	88.7331		-99.7982	96.2094	-110.956	89.1115	78.415	25.935		-6.11116	130.367	-8.45477	6.52344	0.073674	18.2451		80.5617	68.1066	75.8801	36.1393		-75.2153	62.2175	-80.9601	104.963		19.7716	89.1444	57.5907	108.827
	29.9304	77.242	8.40194	74.8414	82.2304	85.3853		-106.914	31.7199	46.7223	80.5443	93.0271	141.233		-16.686	85.2754	2.14251	5.42173	24.7219	8.74126		93.9941	42.4595	107.734	39.4022		32.3348	145.114	-84.1085	98.8528		-15.8402	143.228	0.289389	117.379
	178.664	77.1529	89.0372	69.2533	84.9501	80.5197		-159.447	143.586	-119.749	76.1474	32.6458	28.6192		-10.0133	73.4147	-9.17853	174.092	-20.7279	8.71138		104.376	47.0378	76.7306	48.2807		-31.4506	102.948	81.1689	98.2573		17.6579	70.2521	-3.92183	79.1547
	97.4244	81.8894	83.6347	87.8713	86.2842	76.84		6.79643	123.19	-101.636	99.1442	146.727	67.4225		7.93244	84.6687	-10.763	11.6611	-0.05824	19.7292		97.2434	73.0661	102.266	13.8372		5.77869	149.685	-60.3365	81.3839		-31.7284	39.5558	-9.57667	28.3257
	97.0917	86.9891	76.6621	78.8043	94.8148	81.5426		-52.8324	120.583	-115.878	87.6202	148.931	80.444		-1.56007	117.026	-23.1988	171.925	-3.52294	162.28		96.175	77.0789	90.6245	26.5475		-61.375	165.897	-77.2647	103.586		3.64769	166.12	-8.01979	125.925
	173.726	54.1045	59.5224	63.866	84.9963	82.9326		-144.194	121.416	-121.681	80.5671	-63.3888	23.8407		14.9637	87.068	-17.927	175.206	1.48133	10.1336		103.42	9.73887	87.9171	24.6916		-14.3605	45.2114	-83.8945	83.7357		-17.1457	105.754	-29.5013	64.2709
	179.948	35.0639	101.197	90.3741	86.4703	86.5029		-157.521	159.428	-100.413	76.7554	-15.0191	141.122		19.6365	40.8381	0.800199	9.81833	12.6534	16.0471		87.1735	33.5446	77.8665	36.5107		-54.3039	113.322	-77.597	96.0098		21.5219	63.4291	10.993	34.4342
	98.7031	45.7669	100.87	86.4901	92.0024	81.5956		96.3077	74.5548	-115	86.5742	-85.3151	39.562		-23.0712	57.3228	19.0572	12.4135	-8.70271	165.974		95.8043	82.8386	84.0178	45.0481		-2.26975	54.6888	-36.1096	97.8992		24.7032	118.33	51.0852	80.8478
	17.6355	77.5662	96.9782	90.3467	103.299	83.791		-50.6013	101.969	-115.35	91.3511	100.786	59.1891		-16.615	137.114	19.3272	13.8864	20.9929	7.25366		72.7636	86.8106	83.2653	31.506		-7.544	121.047	-8.49682	81.3045		-55.2832	30.3462	16.0181	132.212
	173.382	68.0872	31.5975	87.5908	87.8535	85.2798		39.5802	115.26	-90.5598	105.714	16.1695	48.0319		-20.4728	17.3737	21.6622	22.7853	-7.3886	17.5095		80.3837	28.5906	89.098	22.4431		6.24195	41.8663	34.5599	85.6384		8.16973	84.6624	38.6077	67.0119
	146.66	83.5444	111.773	85.6613	96.3798	89.9002		-51.5189	76.9958	-117.461	86.8738	-16.2014	77.3894		10.8335	27.8067	-7.52834	172.626	24.7219	8.74126		80.1553	84.1397	67.5777	46.7433		-12.465	79.8075	44.0448	82.3214		-34.7178	84.0555	41.1016	148.004
	29.2105	68.4822	76.9684	85.7358	86.5153	88.8921		171.587	145.482	-106.555	109.952	-154.093	96.5783		14.6063	92.1423	-10.7297	8.35782	11.9018	7.21767		103.563	75.2581	86.202	88.8347		87.3815	112.025	15.5695	72.2431		-0.26738	126.466	-8.03111	122.985
	15.1236	28.2605	102.603	90.3831	86.4249	84.1075		132.974	88.837	26.6777	110.885	-179.371	83.3547		-7.9145	159.913	5.40419	13.1277	15.1432	162.313		90.2438	64.7186	76.5083	35.3672		46.4246	120.178	-89.77	112.186		-0.26738	127.211	-10.8955	102.013
	98.8171	78.2485	94.5428	86.4489	93.4775	85.1738		-60.2159	64.5806	-33.7823	117.769	-50.7832	99.4048		-14.7874	33.8806	-11.1818	7.99188	-6.64218	160.063		65.982	32.3347	80.4091	29.253		83.9748	148.351	79.7298	85.0962		-19.614	127.584	-25.1068	78.0471
	140.134	41.3057	84.6836	88.7738	80.757	81.8068		119.947	139.508	-102.871	85.5234	-132.727	63.5969		-8.93581	104.535	9.55159	14.2366	-17.9868	10.1678		76.8235	81.5727	74.5161	24.7817		76.6603	31.8414	7.15951	130.764		-59.0414	136.987	28.5572	78.1056
	98.3502	52.8009	102.661	81.3976	93.5678	89.9531		-92.9686	121.716	60.0852	70.361	27.3182	84.6162		22.4438	154.714	-22.4997	39.5108	-24.838	4.33181		77.3704	75.6365	97.7515	28.0037		-78.2023	55.411	48.3038	103.958		40.5023	66.7141	41.2529	144.959
	123.425	75.7145	118.117	82.6981	87.8988	87.6716		-16.1397	116.656	-46.9723	86.1047	8.31965	64.0501		15.1528	142.557	-20.9408	172.651	14.4592	10.1608		66.0304	21.6173	77.2939	71.5636		55.262	44.4177	51.585	74.2211		-24.4051	41.8972	-49.6868	123.403
	128.028	85.6888	109.874	56.2611	84.9963	82.9326		-38.0214	42.9518	-111.834	90.7531	154.533	74.3069		-14.5739	87.067	16.1005	8.73476	-13.064	14.5664		69.771	88.1456	89.8789	63.0584		-84.3412	22.0658	-9.87243	132.552		-5.6119	147.822	8.20285	43.7702
	106.862	67.2696	58.0887	39.7103	83.4735	76.8927		165.987	30.3177	-12.871	74.8868	-44.0362	54.7868		-7.42011	148.668	-25.9894	9.85856	10.4312	19.0024		77.8852	79.4583	107.493	42.1343		72.9593	55.0484	-68.6465	102.23		60.175	43.4491	-15.2427	74.3069
	166.352	79.8978	57.0596	63.5198	91.9555	79.1746		5.98006	28.8268	-160.351	85.6867	174.249	54.3841		-23.8138	132.776	21.9178	3.62111	5.04909	14.5525		110.423	73.2634	105.8	75.4185		22.6899	69.5834	83.9353	79.9672		-9.76254	113.685	35.8163	64.3739
	179.256	43.2167	82.642	78.5388	87.6148	73.1045		-81.3554	120.749	-112.714	87.3206	-76.3406	60.1477		-0.06823	141.776	-22.0914	5.44949	5.80589	13.0796		82.8699	19.2554	78.6947	70.9236		55.2082	70.0576	2.74681	65.3557		-31.5578	93.9183	25.5662	94.8616
	133.937	62.2378	21.0425	89.9474	94.9513	88.7331		-65.6094	160.7	-2.32321	72.7111	71.9809	118.168		10.8803	45.9461	0.349877	13.4937	24.7219	8.74126		65.5593	46.3178	95.5873	34.0894		-70.3742	148.163	63.9072	83.6344		-22.4223	112.386	-0.72028	141.549
	130.502	90.1616	95.242	87.0513	87.6652	75.5843		-114.184	92.2235	-115.17	105.722	-154.549	28.9595		20.3095	21.4547	10.7473	12.7654	-12.5183	15.3028		85.1303	68.7629	91.7219	31.8284		-78.9111	93.8838	-64.9888	115.674		33.1333	95.1151	-13.8615	68.035
	64.733	82.3082	91.7705	80.4199	106.244	90.9112		-58.4293	115.158	-138.72	127.559	132.096	87.7683		-7.90973	61.1171	-19.4104	8.0069	23.7274	11.6745		103.562	36.0869	108.497	31.7164		-17.6194	23.004	74.5695	14.6974		-50.5625	123.895	-45.7505	111.134
	14.8327	85.4245	96.3222	83.1638	93.2384	72.9984		52.429	82.4606	-117.461	86.8738	-134.388	91.9166		-15.6625	61.1239	21.8356	5.08498	6.63414	19.7361		76.6756	73.1559	110.017	74.7738		-10.883	79.6559	-80.9254	91.3654		-31.9041	80.4417	1.72538	79.1551
	38.8544	31.6247	94.1658	90.3283	83.6586	86.5557		55.1315	64.9454	-118.516	84.1799	-52.5226	128.323		0.19489	86.4615	-13.0636	9.46128	-24.838	4.33181		64.7671	59.403	92.7275	32.5825		-42.1764	128.497	77.4181	74.6277		35.2209	50.969	-10.8656	109.508
	34.1497	45.5774	78.969	53.8758	84.9963	82.9326		161.093	85.1458	-113.419	83.4279	-144.888	85.269		5.21983	31.9668	14.789	9.46574	-6.24164	21.9656		103.36	83.614	92.7082	65.0306		23.923	117.119	-63.869	173.665		10.2787	82.8607	-30.4639	104.621
	99.9751	21.284	97.363	85.2705	39.5344	49.0327		161.159	112.62	-137.144	102.497	36.2047	54.1175		-17.7136	105.471	-19.3354	175.575	15.2125	17.5358		112.489	25.4975	79.3218	6.2794		-18.2672	116.118	34.0638	107.234		33.4823	88.8414	22.888	80.4711
	132.499	54.5388	98.7769	84.0807	82.1852	82.9852		-50.6368	108.145	-95.1314	102.332	143.762	52.2973		-12.4692	81.6676	-15.9578	9.83326	9.57615	14.5615		104.415	83.6173	70.2647	32.7329		-77.151	76.4469	87.0905	76.6063		35.2325	28.8447	27.3784	58.8988
	167.376	50.3429	87.5437	81.6006	87.7614	80.4668		166.351	74.5214	-131.345	95.3919	-144.357	110.197		-17.7514	77.7329	23.977	17.9611	14.2906	169.67		94.9545	41.0935	73.0849	43.9366		50.6449	128.878	-89.5278	87.0153		-12.5716	87.9518	-11.1266	48.5375
	135.382	74.4458	88.1913	89.9906	94.9962	91.1201		-73.3199	44.7205	-107.791	91.498	-143.662	110.841		-14.0082	159.176	6.92528	10.5557	17.1797	8.70322		108.156	68.3555	77.8887	58.3453		16.7158	122.097	-80.0791	104.194		-30.88	39.5561	-20.9845	64.196
	143.248	30.911	95.2263	89.44	90.7107	87.6185		-40.8519	34.0411	82.5863	69.7331	38.2561	50.2985		13.5103	125.807	-7.52834	172.626	23.7274	11.6745		107.173	51.373	80.1832	82.5873		19.7032	101.879	5.48961	33.6974		35.2488	108.559	-56.8224	116.576
	156.148	78.3917	83.2773	88.7646	89.2366	84.0546		4.28637	52.8504	69.7493	83.7142	-95.4137	140.414		11.1478	155.821	16.7373	82.1085	-23.4605	19.7919		103.975	59.006	98.5568	24.9937		-2.40185	45.4096	83.4138	82.2342		3.36902	144.383	-53.8285	124.93
	129.814	40.1625	61.6398	63.2125	94.9062	86.3439		46.5704	105.06	-94.9513	114.135	66.2868	32.1094		6.14342	17.3598	-16.4099	11.6704	23.7274	11.6745		81.5962	73.794	91.5193	44.6018		-57.2718	29.7587	-36.1303	110.859		-51.9553	104.195	-27.4852	120.266
	165.972	54.1096	95.572	90.3375	90.6196	82.8267		-106.904	107.153	52.8764	74.8938	6.32088	146.536		-1.27265	158.425	9.33699	11.2929	14.9372	13.8412		87.8115	57.9034	78.1426	26.6319		81.9299	94.931	71.3605	165.204		26.4527	93.6211	32.716	84.1806
	19.3834	71.0448	99.8256	84.987	86.4703	86.5029		-122.101	120.48	-65.4237	105.551	108.372	152.501		-25.0541	47.5588	5.38006	166.755	-24.838	4.33181		93.2177	42.261	97.8446	50.4974		-47.2714	104.175	48.7824	78.528		58.0813	73.0646	44.7017	123.363
	102.717	86.9687	93.1287	87.635	92.0941	86.3969		48.4834	67.9174	-118.689	94.1906	-24.1476	121.297		7.11122	147.147	20.3066	11.6812	23.7274	11.6745		101.84	65.7421	81.1326	34.953		-66.2517	68.9412	-85.5048	94.9409		26.4373	52.8689	-10.478	42.1914
	99.5647	90.264	99.7907	90.365	92.0024	81.5956		-137.285	153.532	-91.7917	101.873	-25.9283	61.9643		10.9605	30.4517	-21.276	7.27853	9.60778	8.67802		66.6078	87.8375	71.0527	83.8498		15.2622	33.3701	-17.4368	171.174		58.458	111.725	-26.6062	69.396
	14.4457	52.6607	99.8256	84.987	93.4775	85.1738		59.1354	87.5185	33.8846	107.567	-15.7729	154.838		11.1987	32.7323	15.1674	11.3021	-28.2611	8.75246		113.229	16.2074	107.185	72.3041		-52.583	162.577	10.7512	139.065		-6.24428	96.3212	25.45	40.7367
	126.904	64.2604	117.753	84.7983	79.3744	83.0374		-8.00341	95.7708	-91.9654	107.583	165.761	58.6645		-6.13573	84.6674	13.1619	10.5639	-18.4609	162.32		66.1118	77.4426	74.7562	25.1544		4.76143	102.949	-22.6103	130.557		-3.07932	80.448	1.73748	69.2779
	78.7842	79.8419	94.1775	88.5377	94.9962	91.1201		62.1507	64.9041	-123.432	104.642	74.267	128.873		6.52093	93.63	-17.8562	8.73664	-17.5855	14.5823		110.726	88.7233	79.8338	82.8906		-83.1211	25.4274	-84.876	58.274		10.2279	138.574	56.0508	115.273
	18.1284	23.3844	81.8789	87.5611	89.2366	84.0546		157.22	83.6571	-98.1155	113.809	-9.31284	130.884		-3.32955	57.3033	24.6347	5.82506	21.7472	18.3074		105.155	72.3097	107.902	5.35434		74.9955	20.3937	10.6381	50.3036		-32.2557	80.7441	-38.3436	47.186
	99.5061	74.5616	93.1445	85.2429	59.5418	73.6055		166.723	86.3312	-119.915	109.322	58.5082	172.327		10.3941	84.97	-23.727	3.6236	23.7274	11.6745		103.829	22.2955	107.543	73.2385		-4.44164	39.5275	70.1317	113.043		-21.708	74.0151	4.59334	61.4743
	93.0817	53.9355	122.402	71.0488	101.915	85.0158		-75.6066	135.486	-111.843	63.8965	-151.251	90.606		-11.4934	38.1077	-20.337	174.114	-24.5678	7.26338		80.8257	48.5596	99.3479	30.6381		80.5211	75.6778	-9.7399	110.566		-6.24312	81.9579	-41.8016	95.028
	8.16728	27.8891	88.9259	85.2151	94.8608	83.9485		50.6754	27.5546	-109.196	95.3856	3.66314	43.3077		-23.1223	152.839	10.8568	9.82619	-15.9334	11.6299		105.115	84.5197	102.712	24.5916		33.7645	80.8659	-58.9972	111.136		55.6296	87.3371	-22.2065	87.6365
	51.2372	33.1141	88.2674	78.5757	89.0954	76.787		-33.8705	57.5295	-121.678	91.6514	-4.94676	53.494		20.3095	21.4547	-23.5175	8.01741	18.0812	11.6455		73.8192	86.515	109.496	53.8178		78.9452	119.315	88.3113	73.0468		51.1942	13.2129	39.007	47.2287
	93.5685	33.7316	84.008	84.5836	90.7107	87.6185		129.54	47.9392	22.6396	77.6526	97.8936	109.389		21.2754	161.041	-22.7466	177.783	20.8888	13.1311		78.5087	54.4616	86.7819	34.1493		-58.5182	74.9092	-82.0652	58.6313		-30.8394	57.5933	26.9573	96.0773
	138.741	38.1983	90.7138	80.7154	94.8148	81.5426		-130.654	22.9216	-124.85	64.8931	-60.7157	106.655		7.92331	99.04	-11.4272	10.9272	23.7274	11.6745		78.7045	50.5131	105.617	40.5832		-82.6776	19.2796	-51.8675	29.4653		40.1595	83.753	37.862	18.1057
	53.4823	81.1372	94.5586	84.0532	87.8078	82.8797		-127.499	136.723	-51.7111	113.469	-72.5368	93.7761		-0.1571	125.431	16.8938	141.234	15.8684	13.108		111.828	44.0882	98.4923	86.6606		17.7208	40.3048	-76.187	94.5149		-37.1704	28.0897	-10.9048	99.5722
	51.7224	41.5991	96.3025	86.1614	94.8148	81.5426		-21.6907	151.179	-118.345	67.9847	166.417	42.7822		-16.4078	34.6479	-19.1777	13.5157	-24.838	4.33181		106.401	41.1299	76.7366	12.1696		58.2003	103.559	78.9799	41.4955		39.0887	54.3474	-29.1557	96.0742
	91.7187	62.3784	95.2577	84.6575	83.6586	86.5557		-29.9799	50.5026	-122.205	93.5934	103.782	72.2649		3.68753	160.282	21.4505	174.852	23.7274	11.6745		113.336	44.8822	70.4314	43.1669		75.2485	81.4655	14.7311	127.873		-6.92804	40.729	-58.0304	56.5103
	165.015	47.186	168.361	80.1698	92.1392	88.7861		-53.2607	129.686	-118.516	82.9786	-2.87924	80.465		12.8551	85.8701	24.7287	10.9588	18.6177	14.5942		70.1327	84.8577	95.767	53.5389		-76.2722	76.907	81.3421	97.2029		-1.32155	70.8872	-34.8841	86.5689
	114.821	20.4885	96.3064	85.563	89.1436	79.2277		-64.0077	107.441	-95.4823	104.171	38.2915	53.3576		-11.7327	116.695	-19.9895	172.283	-9.75836	12.3477		94.1074	11.5446	71.2302	39.6466		10.2097	60.523	-44.1105	54.0498		49.0422	132.637	20.3904	48.606
	68.2458	81.6935	45.8121	59.3934	93.5678	89.9531		61.2577	18.1718	-47.1438	103.695	32.5615	30.886		-1.56275	92.7314	21.2033	17.213	3.91629	17.507		91.4449	19.2831	80.8985	84.385		57.3218	106.494	-87.688	120.871		-45.769	158.709	-49.8671	115.12
	15.8916	89.9052	94.5428	86.4489	86.5153	88.8921		-50.6444	109.404	-119.218	87.1731	-49.8031	69.6808		1.59818	108.901	-19.3046	9.84037	18.1412	18.2893		104.672	60.3914	97.41	29.5156		69.6261	101.875	-80.2411	98.8624		-33.3261	117.315	-47.4553	92.7168
	109.363	35.5892	96.3222	83.1638	93.5678	89.9531		-149.998	80.6667	-113.591	95.5368	56.8748	9.86802		24.7937	95.4489	-19.0783	170.081	19.8761	16.8165		69.5279	27.9913	107.796	11.2258		64.8378	28.0594	-64.0394	132.473		20.4693	68.9777	40.1951	57.6693
	171.036	30.1134	94.8924	86.7502	121.654	41.3005		-19.9485	89.1772	137.595	108.853	134.817	76.8999		-25.396	123.999	20.3066	11.6812	23.7274	11.6745		82.4372	85.1959	115.348	45.2363		18.8053	31.4669	-78.4549	87.4912		-35.6807	47.8239	-3.89964	100.774
	58.0617	84.4333	95.949	86.4581	84.8543	75.6371		-8.6939	83.8111	-118.689	94.4899	-23.7889	55.6521		-6.47525	166.193	-16.7187	174.837	-24.3354	16.0918		80.9177	32.381	114.221	72.2592		-56.4146	122.447	43.3776	102.741		59.2719	133.428	56.4388	3.58793
	33.8044	81.7906	98.0621	85.8737	90.6654	85.2268		-152.627	127.192	-3.9054	72.8673	133.832	50.8604		20.5344	30.8425	-14.0949	176.295	24.7219	8.74126		72.8084	39.8539	63.6718	2.71018		0.997865	137.169	-60.8044	58.1561		-18.2509	148.2	-51.3906	108.671
	152.965	69.3883	87.1781	83.7045	93.5227	87.5655		-85.7795	102.357	-120.975	92.5471	-12.1229	123.447		8.26025	118.38	24.6347	5.82506	-15.4875	7.22362		79.5426	26.1427	67.4484	70.3636		13.5513	118.638	-18.8449	60.8234		-58.6232	84.6426	-26.8047	53.1828
	23.2704	87.2091	97.6891	89.1576	101.915	85.0158		167.787	92.0019	-106.559	96.4348	29.299	63.9742		10.4532	35.0256	-8.95612	10.1898	-4.26964	13.0757		101.879	56.1699	99.8803	21.2532		12.8485	126.803	7.67029	85.8121		19.7727	93.3241	13.0101	29.8649
	133.902	53.0584	99.4839	83.4848	58.3596	87.0006		-37.6315	112.981	-123.264	75.8408	2.74698	109.505		-15.6625	61.1239	-22.9025	15.7373	0.290662	163.017		112.307	43.8926	97.1213	9.45993		-45.0062	165.899	-82.2364	120.364		37.7005	87.6454	-6.7677	69.282
	159.64	61.171	89.3718	26.9233	89.0954	76.787		46.9774	52.7271	-105.505	93.7379	91.3817	150.433		21.5915	117.044	-14.246	6.16499	-24.5678	7.26338		79.0269	56.455	99.9806	52.7651		16.1873	96.7371	-17.778	49.1229		0.084332	54.7234	-19.2176	112.127
	20.0892	73.5529	167.647	88.578	93.5678	89.9531		54.3029	49.2178	-7.06949	79.6297	-130.909	32.9174		-3.16461	135.53	12.2528	11.297	23.7274	11.6745		114.823	71.239	76.4191	51.7923		-43.0468	49.3854	-35.4136	102.753		48.2607	111.41	33.7146	114.92
	94.1067	48.9708	157.067	46.5435	90.6654	85.2268		-117.472	111.518	-119.395	84.9296	175.046	122.134		-11.4054	91.5414	-17.2807	173.008	-11.5699	16.7782		107.518	14.8989	85.8598	34.5381		-45.6895	105.874	4.79594	39.0819		55.2593	158.703	37.3534	57.6297
	98.2879	4.71832	56.0244	60.4777	89.2366	84.0546		-168.021	127.913	122.489	64.0657	-51.1018	60.4109		-1.09204	28.5561	-18.1866	173.377	-10.2676	11.6133		84.8086	61.1825	65.3835	21.1111		35.6064	37.3972	-47.9071	106.587		-9.05966	116.986	-22.3919	65.513
	76.2112	53.9973	115.385	34.6716	86.2347	74.3746		-135.005	141.749	-41.8719	98.2207	133.054	115.496		-9.2689	125.434	-11.9157	175.559	-14.3872	18.2676		68.9241	77.7565	94.936	22.7762		-21.281	141.843	-2.34315	53.349		-25.5838	102.674	30.1021	149.371
	162.1	57.3561	132.229	71.7306	92.0024	81.5956		123.547	40.8597	-110.606	84.9269	20.2753	79.8205		21.0052	53.3395	18.9808	5.81007	17.1797	8.70322		76.719	61.4967	68.804	7.81591		-49.3807	103.253	-13.5614	28.1965		-5.18969	99.0313	57.0228	66.0191
	112.906	84.8386	76.9684	85.7358	99.1023	85.0681		-25.5728	89.1619	171.173	96.1479	41.8752	35.3908		6.15991	111.772	17.3142	164.564	-15.9334	11.6299		84.8982	20.5608	90.5255	56.8453		84.7455	116.111	-71.0808	91.091		-17.1471	111.422	8.6762	106.976
	15.8768	75.4177	85.7559	86.0921	139.481	54.9597		70.3681	85.0557	-114.119	92.3957	50.3462	140.914		10.3674	115.695	-21.8675	10.2138	23.7274	11.6745		94.0576	79.5104	112.544	44.8579		36.0494	43.2377	15.3994	80.091		42.9809	101.751	-13.8478	70.5674
	104.682	42.9818	96.6403	88.2552	90.5255	77.9836		-68.3733	172.471	69.7482	87.3067	-10.6023	82.2678		-21.5999	91.2555	-23.9829	2.15965	25.8988	13.1599		110.941	76.2049	78.3414	46.2757		-56.6679	37.9744	-4.46982	135.731		1.13868	66.0727	-60.3964	77.3307
	36.2755	86.8866	96.6481	87.0605	86.4249	84.1075		-30.1161	81.6535	-123.082	99.4531	-28.2951	106.918		-18.5037	50.3077	-19.8266	11.3104	-21.124	15.3361		86.532	70.0426	115.556	36.2604		58.546	56.1353	87.9554	71.4811		40.504	69.9266	1.65749	130.559
	168.177	22.9763	54.5791	65.8137	91.9555	79.1746		-109.835	122.307	-118.166	79.9606	-29.6385	95.9546		5.7364	133.949	16.1005	8.73476	-16.2406	20.5018		97.6647	37.609	99.7675	68.2331		-15.6299	104.177	87.527	109.32		42.6161	75.5535	38.0779	103.51
	178.308	52.9933	113.853	90.4532	82.2752	87.7771		119.318	98.1943	-123.965	85.829	-10.6745	112.678		8.99556	36.9473	-20.0587	167.146	-20.7279	8.71138		69.5983	23.8652	86.1496	22.4632		83.3355	133.209	-33.6501	99.4116		-32.9736	115.648	-15.6961	133.782
	14.4731	76.6502	45.3012	89.7366	86.4249	84.1075		103.643	116.854	-106.208	96.1345	96.9793	167.493		-18.2483	21.4509	24.4407	15.0064	3.69008	18.2476		96.4043	44.8294	87.2506	87.9319		54.6874	124.233	66.6664	62.9456		-55.1309	120.024	46.9616	74.6858
	94.2115	9.86329	178.543	85.8962	89.1905	81.6486		-52.7091	37.8204	22.6399	75.1966	-33.1773	98.939		18.1881	20.3362	-18.1866	173.377	14.4592	10.1608		94.7409	85.5351	98.9211	52.3968		1.56733	153.268	6.26519	89.0991		-59.6865	98.1053	-57.5975	137.458
	101.725	23.8869	16.8846	61.3483	94.9962	91.1201		5.96469	137.751	-116.579	94.7886	89.4261	106.973		-3.41851	28.5564	21.7597	8.01494	12.6534	16.0471		107.932	83.0273	75.8542	24.7729		-0.24348	147.788	-8.78295	30.2756		-6.94306	53.2465	39.7753	83.0753
	24.27	55.6025	148.338	81.6349	87.7139	78.0366		-117.764	38.5562	-112.36	97.4888	-59.4265	54.6447		-23.9582	159.561	-22.3564	6.91497	23.1291	14.6177		112.175	74.8212	81.9957	46.2512		-36.3705	77.0645	75.4918	33.7808		-29.4615	39.1685	-13.7296	94.7563
	149.074	61.1879	91.3769	86.7271	89.1905	81.6486		-157.104	105.969	-104.636	66.3615	-108.835	70.3052		-10.3171	128.051	-19.3354	175.575	-3.40484	19.7299		86.9711	24.2938	82.1292	61.0838		-81.5463	82.369	-70.8181	58.3086		15.8984	61.4096	37.2116	158.456
	38.1076	21.4873	106.499	85.9278	86.3321	79.2806		141.972	139.782	-125.545	94.0429	130.24	145.452		25.2107	63.1604	-8.69382	173.726	24.7219	8.74126		74.5594	75.0108	85.6883	66.3881		64.6129	10.067	-50.6945	93.5251		-32.8656	43.4636	56.8628	73.6217
	69.0997	42.3262	84.6757	89.9675	90.5731	80.4138		120.084	150.24	22.4657	64.2039	72.695	118.838		-1.55788	131.556	18.2653	9.47302	-4.7908	10.8694		110.959	70.5956	93.8129	20.1792		-70.6456	65.5422	1.48721	34.845		26.9212	26.5893	-13.8374	162.645
	23.6032	74.79	90.0663	72.7325	83.5678	81.7543		125.328	50.3218	87.5046	79.9508	-35.7102	153.987		-6.67513	155.817	22.5041	10.585	3.91629	17.507		67.7475	61.9769	105.601	21.9597		-85.2361	70.8456	87.1055	82.3755		-30.1466	80.7449	8.62989	117.397
	18.3779	10.081	95.949	86.4581	82.2752	87.7771		71.0592	83.2508	-127.127	92.3994	146.482	128.901		16.6302	30.0789	-14.0161	158.634	-15.0888	12.3626		106.249	61.5912	77.7189	46.6775		-39.8836	53.5823	31.2177	83.3939		-43.1692	111.413	-2.48495	125.917
	43.6008	66.1841	4.88667	65.3281	86.4249	84.1075		-16.2696	38.3492	-111.483	89.2609	43.2719	144.065		1.61516	156.563	-16.7187	174.837	15.8684	13.108		76.3804	58.3936	102.994	21.2324		-11.7613	61.7159	38.0528	142.53		47.5278	60.7153	43.4323	42.5304
	133.997	82.372	152.184	87.3491	84.8543	75.6371		-48.8895	110.364	68.1678	81.7582	-147.063	95.416		1.80273	21.4388	-6.20361	170.793	6.25165	12.3442		93.9304	65.8803	73.5546	43.1467		-22.8211	142.23	-13.7852	108.507		33.8238	65.7386	-58.0483	123.549
	155.781	69.3838	98.3844	90.3559	83.5212	79.3334		102.851	105.319	-110.956	89.1115	-54.5212	140.864		19.0459	141.403	-5.16527	160.85	-14.4376	66.5057		76.153	71.7461	68.1951	28.2014		-0.68795	97.9409	34.6819	157.122		10.9817	82.2587	-50.9745	54.9559
	178.312	74.3845	8.39742	79.1241	87.7139	78.0366		-154.691	118.613	-100.932	101.876	-175.825	52.9115		16.0085	95.1354	-17.384	14.9858	11.9018	7.21767		86.2379	44.7965	81.3438	52.516		34.6448	99.2978	-85.5018	93.7438		-14.7611	39.5607	-53.3695	75.9808
	32.052	34.3062	17.5569	75.4717	90.6654	85.2268		-41.7401	88.5026	-116.229	91.2021	28.1285	104.453		19.8199	154.709	14.5786	13.8761	9.60778	8.67802		79.3427	65.0131	111.38	44.0751		5.46486	121.746	-23.0865	138.665		29.6073	68.3339	36.9312	147.944
	2.87988	67.5417	16.8501	76.6982	94.7198	76.681		-45.2132	80.0767	-6.71842	67.4732	170.782	88.15		23.8091	21.0885	-16.7187	174.837	17.1797	8.70322		85.2497	85.205	79.6956	64.1273		40.5572	154.017	-87.5698	77.523		-58.4118	34.5312	35.5648	81.8158
	13.7573	63.2613	105.485	79.5996	99.1918	89.8475		-119.375	78.6925	-11.113	75.5039	170.043	71.7624		14.2772	72.4839	-7.87627	172.993	-13.064	14.5664		85.2842	74.8905	78.7439	77.7485		31.1276	77.6765	-79.9029	104.041		-0.64026	22.8525	-15.3216	61.505
	109.757	89.3324	95.9647	84.0624	91.9555	79.1746		-48.5281	108.785	27.7326	108.98	-23.4382	137.966		4.93228	15.1434	-23.2262	170.459	8.09473	16.774		74.9073	32.7427	78.5661	44.2947		-45.1572	57.5625	-26.7978	104.144		-57.8924	49.0079	45.4097	83.1604
	7.79497	68.8277	84.6914	87.5795	90.7107	87.6185		-49.5406	101.062	-106.735	95.6846	88.5608	157.223		23.4336	70.6122	-6.66486	171.526	-24.4495	10.1987		86.5152	74.7399	114.578	30.5393		88.6064	71.3184	-38.5891	108.637		-44.8996	61.7383	-39.367	68.2701
	37.2857	68.1444	56.9686	78.0766	94.9513	88.7331		130.096	76.8055	8.40081	67.7959	19.507	64.0202		8.97524	101.774	24.2402	9.85583	20.9929	7.25366		68.4434	63.9878	114.549	68.7781		-22.2748	161.099	-4.45722	90.144		41.9206	90.6282	7.31717	95.9422
	167.408	80.8044	91.0313	85.8276	91.9073	76.734		-61.6248	65.2321	-113.239	94.9374	9.78488	98.4405		8.42901	148.289	-7.52834	172.626	-20.7279	8.71138		64.524	35.1957	90.0152	45.0073		-13.0794	14.4824	-15.3369	14.2458		31.0763	38.3931	-53.2401	83.2485
	119.528	67.872	96.656	85.8645	17.5401	74.0787		-104.461	109.37	-115.874	102.033	93.7041	56.4521		16.8463	158.064	-9.17853	174.092	-4.26964	13.0757		105.306	79.5463	106.954	90.1872		-37.4273	102.642	80.4176	79.0655		-49.1271	77.0859	-8.18143	70.5466
	166.304	41.6534	12.626	76.0778	94.9062	86.3439		-15.439	118.672	-110.61	72.4239	-158.337	103.856		-0.89931	43.174	21.7895	6.54946	24.7219	8.74126		108.839	74.0363	87.1389	28.4527		-6.20935	47.5974	-59.9224	56.9191		-25.9467	129.876	21.5313	74.3671
	59.8484	43.9284	86.1214	83.9977	91.9555	79.1746		-160.602	16.8681	-105.675	112.029	34.8141	16.6816		-14.8982	110.496	25.1279	12.0626	24.7219	8.74126		94.4805	45.2188	72.5895	20.3221		-29.6934	113	-89.5794	106.959		45.0688	62.4139	-50.2651	92.7622
	163.885	76.549	82.2402	86.0691	97.7634	88.6802		58.6306	160.747	-94.6059	96.7313	87.0746	46.6312		-4.92795	146.002	-21.8675	10.2138	-8.20949	15.2928		100.888	87.1995	88.5544	73.3661		80.8461	162.943	-81.2959	98.8598		15.4878	40.3383	-29.8427	158.331
	65.3419	57.9988	98.0387	89.4583	90.5731	80.4138		-11.8135	58.6483	29.3141	110.726	66.5121	158.96		3.46562	159.169	10.5057	4.3308	20.9276	10.189		106.072	61.7603	75.5394	71.8896		59.0753	69.7394	67.8584	117.502		-35.0616	67.0411	48.7644	127.884
	146.655	81.1364	177.144	66.7334	99.1918	89.8475		-172.407	148.148	-95.3126	85.9698	138.879	58.8107		-3.77728	35.7895	2.60331	165.649	20.8414	19.0443		74.8787	85.0222	81.3027	28.4923		30.1423	20.0271	-53.0855	155.596		17.67	120.385	2.99174	143.092
	114.979	74.5072	5.93743	73.9114	86.5153	88.8921		2.71409	43.8235	-101.642	83.274	-170.898	69.8698		-1.63661	135.135	10.9115	172.998	-24.5678	7.26338		87.6393	32.9739	110.34	70.7115		-58.5224	110.428	-43.107	77.4696		-19.3031	40.727	11.4105	117.409
	66.3167	47.4756	94.1736	89.1346	39.7871	63.5619		-97.7898	148.486	-115.876	95.6874	32.4186	153.265		-17.0023	111.781	-7.93811	11.6579	-4.59516	11.6043		71.3647	84.412	104.219	54.2205		83.5083	68.2981	-4.11142	118.436		-43.84	54.3451	52.8686	61.9816
	65.0849	15.4852	82.6016	84.5744	93.5678	89.9531		-18.9342	106.397	-60.1496	108.358	21.6855	14.5424		10.7932	43.1787	9.42111	7.99073	-22.4978	159.379		83.1022	14.8207	90.7216	37.9663		62.4204	112.997	-69.8235	79.8495		59.1429	83.7424	-21.8967	123.058
	86.1605	78.2951	38.3202	77.6809	94.8148	81.5426		130.466	80.1511	-109.193	106.964	94.841	160.127		-5.20841	169.5	17.6513	8.00486	6.25165	12.3442		112.54	70.7586	72.7161	33.4794		-75.4296	30.3241	-50.2659	43.127		-52.2932	81.0365	-2.5265	51.5789
	1.826	61.2399	95.6152	83.7599	80.7108	79.3858		33.643	126.017	56.2158	76.8947	150.831	50.7392		7.37501	40.4352	14.1729	16.4577	-17.9868	10.1678		68.6603	54.0636	67.3898	62.536		-64.3865	6.76864	-73.5288	85.7094		-11.1647	83.1613	-48.9181	89.1564
	107.201	64.3249	17.5679	70.4863	87.5623	70.5915		12.3719	75.9095	-123.61	98.6978	-98.9457	123.401		24.7427	22.9526	-15.2292	169.706	32.6561	2.918		77.7558	66.1548	110.583	40.5511		74.636	15.583	82.7069	80.7271		19.4213	94.2213	-49.8297	21.2173
	16.935	79.3956	103.746	76.8437	86.5153	88.8921		-142.221	131.896	-119.742	99.6034	130.252	115.521		-20.0513	35.0361	-20.2987	7.64252	-23.4605	19.7919		76.2822	85.9246	94.3826	55.7431		12.4947	59.6622	0.464315	66.175		49.6834	131.838	-22.3681	68.0885
	7.44304	67.2164	20.6959	87.8574	89.1436	79.2277		18.8911	45.7771	-98.8243	97.9362	-108.184	74.689		-13.5456	63.1425	-2.49206	10.1855	16.9095	12.3761		108.056	18.9654	73.8166	8.14989		4.05837	111.069	29.6197	42.7681		-10.4559	49.4213	37.862	18.1057
	10.4098	18.1905	53.0738	82.5946	93.5678	89.9531		-5.87485	72.8105	-120.273	86.8746	-40.4066	120.503		-18.1867	137.116	20.3066	11.6812	-21.5888	11.654		68.5742	12.3825	87.193	37.9903		67.1648	99.1433	-88.3	88.0638		-14.6861	114.337	0.594974	20.8131
	104.287	24.2514	64.8213	61.5497	83.6135	84.1603		-27.0383	107.309	-120.096	91.2032	159.705	125.064		-13.834	41.6117	-23.5175	8.01741	22.7285	17.572		96.4996	85.2414	75.794	59.7524		-74.7805	29.0009	-18.715	146.201		-42.4795	131.046	-28.9294	116.172
	113.233	77.8925	21.3977	88.4561	87.8535	85.2798		-49.2005	103.198	-106.38	108.215	125.471	45.4157		-23.0503	66.7722	-12.4908	12.7667	14.0995	14.5754		100.376	82.2513	65.706	36.2046		53.8039	86.8696	65.6577	80.6171		53.1913	140.505	28.1031	117.541
	128.386	87.7799	32.2944	89.3842	89.2821	86.45		-122.814	121.874	66.5832	90.2909	-139.922	79.891		13.4612	34.6451	-20.0174	9.47513	-8.53823	14.5555		87.6591	42.6351	111.642	57.415		88.0826	97.181	59.9934	63.962		-17.1595	150.097	-3.95438	53.0635
	29.8948	60.5277	98.0699	84.6759	101.96	87.4075		129.24	112.422	135.207	36.8262	-116.632	21.0074		12.8326	107.649	-11.0844	11.294	17.1797	8.70322		84.407	15.378	94.8181	32.1877		69.6234	80.8623	-14.2946	44.5532		43.5957	147.43	-58.8082	135.91
	15.189	90.5028	36.5642	76.7569	94.7198	76.681		138.471	137.456	-23.0596	126.778	44.2249	90.4828		8.26975	106.083	11.4542	12.0308	20.9276	10.189		88.7873	78.5815	102.107	54.2345		82.1117	28.4341	60.6687	124.662		21.169	59.0001	48.8554	52.0216
	67.699	41.1578	52.1243	64.157	100.62	91.0148		-48.2297	117.542	66.2457	44.4057	-45.6669	20.2893		11.8037	81.9687	-6.42469	171.16	11.6487	93.952		70.5362	68.8768	64.6608	28.2235		-14.5113	144.924	-78.1871	27.3322		-13.2733	80.1442	-40.9424	59.0329
	47.0668	36.1876	6.47657	44.2364	96.1504	77.8776		-95.0641	120.308	-103.218	99.9012	39.2191	79.1055		-1.24462	22.5561	8.17931	9.08916	20.9929	7.25366		69.6998	57.6698	98.3512	30.266		12.8462	57.9175	-78.9959	93.0127		-34.3809	116.979	10.1013	100.797
	89.0742	44.6146	138.597	61.9926	96.3798	89.9002		-145.672	146.691	-76.8457	114.949	-58.124	61.7127		21.3305	171.717	-15.2981	7.99837	-19.3643	13.1156		87.0494	31.8302	78.6653	67.0854		-69.1776	26.7422	-58.7936	99.2149		19.7748	101.759	-37.4423	105.948
	107.624	82.7559	94.1814	87.9405	99.0108	80.2551		133.287	81.3451	-130.295	77.9875	13.2772	87.0668		-4.22916	148.666	5.48762	177.381	-15.4875	7.22362		112.323	41.5385	91.6429	35.6487		73.2148	133.21	-88.2985	87.4666		-22.0575	67.3695	18.8147	61.543
	135.786	23.405	21.0425	89.9474	104.683	82.5638		-83.0692	115.659	8.22463	74.8865	32.8733	147.203		10.9392	33.4952	-7.52834	172.626	-28.2611	8.75246		76.2115	56.8033	113.441	61.8935		-79.5812	21.5082	22.6029	79.6302		48.6062	101.139	-37.2879	116.269
	72.4268	36.8769	170.467	80.7782	90.7107	87.6185		178.319	50.9224	-118.697	67.3395	114.554	156.928		-5.07916	88.553	-8.57891	14.9718	-24.3354	16.0918		74.9895	54.8162	102.135	57.1226		46.5994	111.708	-0.76528	77.3558		-45.9755	99.6234	-1.09776	71.7897
	45.0576	84.7706	83.6426	86.6763	44.0754	70.0465		72.568	173.183	74.1462	76.5935	124.091	62.352		-12.1326	66.4333	-8.83157	169.696	-24.5678	7.26338		100.875	13.4048	110.526	51.1826		40.9712	77.981	10.341	139.065		-54.4791	159.075	-45.7505	111.134
	140.318	78.7268	90.0067	81.315	74.5871	29.856		-166.789	132.224	-116.583	81.3212	-42.4658	114.456		-5.63146	144.088	-22.7466	177.783	15.8684	13.108		98.8632	62.9172	87.6142	32.6173		-17.563	91.3502	88.3667	17.0618		-50.2112	124.256	36.3311	150.961
	131.026	47.6512	99.441	90.0643	83.4735	76.8927		-165.232	131.028	-110.78	90.7528	34.2858	76.0769		-10.9422	43.572	13.1026	15.3481	0.00516	18.9867		67.586	58.3665	95.5995	75.1783		-17.253	150.631	-80.5716	90.4709		23.9929	97.5202	-39.4511	63.0686
	131.9	87.1726	96.652	86.4627	83.3734	71.9317		-118.801	30.1274	69.5855	51.8824	23.1359	91.8094		-5.22468	162.504	-16.7187	174.837	10.4312	19.0024		86.4333	52.0672	90.672	31.4557		-69.4289	169.205	-62.451	83.7872		-45.2672	90.0297	30.075	69.4575
	72.7269	59.7182	82.5938	85.7722	149.829	39.3702		42.3371	103.236	-93.021	105.096	-5.70165	92.4528		8.94819	33.4936	-8.69382	173.726	9.57615	14.5615		73.3093	80.9579	65.5882	34.6712		-18.4415	83.1271	-7.26627	79.64		12.3873	79.2343	-55.4516	47.4489
	39.0388	67.1713	23.1757	80.9671	87.8535	85.2798		-60.969	124.419	-32.377	114.444	-81.2547	116.04		-13.5187	87.3646	-22.9025	15.7373	0.413538	15.2864		85.1365	41.0617	74.5362	37.3031		-20.0227	65.5468	-45.4679	117.549		-47.37	78.0038	-19.5537	65.4923
	48.5334	71.3012	99.0992	88.5698	0.755904	88.6929		-49.6303	116.199	-118.517	80.2636	114.933	13.6358		-19.0855	123.988	11.4542	12.0308	23.7274	11.6745		96.3753	70.0744	87.8456	46.2116		18.9998	94.6377	-88.6478	86.5692		28.5652	102.062	-32.7498	37.6715
	163.896	86.8115	91.7147	88.82	10.5592	77.8181		121.53	59.4497	-81.4136	120.342	76.3394	70.6923		10.1973	159.915	-23.5568	6.55193	-20.7279	8.71138		84.9637	66.3409	95.7434	32.943		-68.36	62.3869	-7.55842	46.3387		25.7224	42.6804	-27.788	92.4629
	128.599	48.8539	18.992	64.6912	2.16087	87.4975		-49.855	94.1354	-19.5464	116.259	8.32932	69.2783		-14.6236	49.9153	12.4757	176.293	5.80589	13.0796		69.9592	84.1078	112.121	10.4636		1.94898	127.929	-88.7982	76.7546		-18.9012	95.1196	-6.62031	130.563
	173.033	74.6954	98.0387	89.4583	4.97362	89.8847		-41.7905	99.2826	-8.82746	78.7183	-124.508	161.272		5.10598	114.043	16.8421	8.36966	-4.12448	166.702		88.7065	54.4944	75.469	62.8202		-42.1744	111.869	9.26143	108.667		23.9909	90.9338	25.3195	117.512
	132.114	17.4705	21.7872	73.6267	81.7579	37.3602		177.634	108.444	-96.0062	113.483	-65.5813	148.434		17.4478	158.809	19.2719	172.649	-20.2357	16.0706		102.16	15.9886	84.8487	51.7357		3.17945	114.796	-42.0478	74.7029		-30.1399	64.4234	-16.0802	34.447
	156.681	30.1282	96.9782	90.3467	97.6733	83.8957		-42.1997	110.715	-43.2794	92.5236	-6.45573	123.458		3.46801	133.153	15.0713	174.835	-18.9878	5.77087		76.6031	43.9761	115.302	14.4907		-84.3651	125.137	85.463	123.701		-36.4799	93.9163	24.4387	66.8459
	142.444	85.352	104.009	90.3921	89.1905	81.6486		75.9716	82.0144	65.1823	73.0343	96.0402	126.364		21.0522	30.0853	-19.1987	173.745	17.1797	8.70322		84.1188	58.0674	95.3698	20.5401		-6.48876	93.2919	-22.1664	50.8757		5.00587	84.3628	8.78895	77.9596
	123.738	64.6004	166.254	80.1669	34.13	44.3311		36.4801	44.9301	-18.4941	97.1628	-49.8031	69.6808		-19.4436	159.925	9.33699	11.2929	-24.838	4.33181		86.145	80.2426	105.303	29.463		84.9134	61.3697	-69.2921	78.1785		36.0183	148.954	14.211	114.738
	49.9405	71.9267	98.4078	86.7731	93.5227	87.5655		111.977	104.024	77.4829	86.4126	-80.5097	57.3026		-14.1863	139.456	9.67877	10.926	-16.4544	91.571		111.176	59.5492	105.019	32.5		-29.5149	72.8928	-75.9776	80.8942		-13.275	89.7426	-8.15421	144.63
	5.89128	33.5733	85.4383	80.983	86.4249	84.1075		-44.8384	75.4925	-122.386	74.4512	-88.1196	50.56		-13.1334	118.724	-21.6343	169.721	10.1746	13.8257		95.6048	90.1679	94.7313	32.9499		87.0206	50.162	21.1642	14.6098		-4.48631	96.0212	32.9423	66.9379
	117.684	49.282	85.4383	80.983	70.9436	83.1903		-104.703	134.1	-115.703	86.8733	146.061	38.9701		-16.309	105.47	-19.3354	175.575	-17.9868	10.1678		89.2922	85.3678	72.7149	70.0125		-19.2546	8.97064	83.173	122.461		38.4083	97.8158	-33.4559	143.286
	157.766	27.1077	89.9471	90.3006	18.1485	29.0879		-99.8764	107.2	-113.766	97.7903	-82.4236	42.7184		-8.93355	107.645	-21.8502	39.1204	-17.9868	10.1678		92.0911	89.5597	106.966	9.76196		34.087	25.0582	-7.60548	51.0776		5.7118	120.387	52.039	106.212
	127.979	69.7649	162.029	85.5792	152.539	79.4559		-8.68208	73.4329	-120.271	94.64	-174.492	127.258		-11.8186	40.0486	16.8421	8.36966	18.9725	17.5523		75.4004	40.0565	99.2245	43.7605		-54.6002	171.407	48.0126	129.162		51.0982	143.599	-33.7388	65.6237
	15.8781	76.6489	102.603	90.3831	97.6733	83.8957		-155.833	140.506	-115.173	93.8904	-88.2887	115.959		14.5862	159.177	-23.4691	10.9526	18.6177	14.5942		105.502	73.5597	112.049	63.911		-40.5577	142.229	-13.7548	19.4189		-38.7475	21.7257	-2.48889	120.136
	146.923	48.8086	21.0483	87.5596	138.108	28.7662		-71.1537	121.165	22.465	68.7607	129.892	77.5535		14.2597	87.6646	-15.0551	171.905	23.7274	11.6745		80.6687	88.4782	108.937	71.3511		0.254506	34.8997	-23.4794	123.285		-22.0644	91.2328	16.2771	39.1018
	22.9159	85.1154	83.2851	87.5703	156.465	48.7876		-34.8186	114.293	-113.072	69.9019	-61.9808	147.71		23.4884	48.3561	23.6288	8.75344	32.6561	2.918		112.019	47.6597	76.4271	52.5489		-78.0268	56.6703	-68.5524	64.2737		-56.7026	19.4871	37.4357	45.6103
	154.392	80.518	147.366	61.0054	90.6196	82.8267		-137.901	41.9543	-55.2283	107.416	-29.8855	130.025		9.40648	42.3918	18.3186	172.28	-18.4279	13.8484		104.952	14.1541	98.6553	61.3122		-20.9014	62.3912	9.23269	139.65		47.3355	157.218	-15.4098	50.1026
	51.672	33.4942	95.949	86.4581	123.114	90.6205		-101.806	81.2289	-113.594	85.6764	150.411	92.4101		-18.7426	120.104	17.6984	175.573	-24.5678	7.26338		95.0905	86.1347	112.532	35.1267		-5.63907	143.002	-86.9027	91.649		-7.29891	94.822	-20.8501	25.3686
	120.306	89.8939	95.9411	87.6534	170.865	75.6881		39.0412	155.258	-115.526	91.7989	123.229	114.267		21.6548	8.17731	19.5132	7.27629	3.10897	20.4744		74.1889	80.8096	67.0992	17.0237		-20.9047	124.961	-74.7581	85.2574		18.7289	131.054	29.8717	86.5396
	115.378	88.1193	83.9844	88.1721	85.0869	87.7245		-6.94194	88.9002	27.9065	118.955	-161.088	89.3673		3.78311	27.0498	7.76277	170.429	-24.5678	7.26338		80.5741	64.8524	73.6549	56.2428		-23.768	147.406	6.11549	27.071		49.6547	135.417	39.7468	140.318
	64.6963	71.8811	121.591	89.9012	90.7107	87.6185		-78.0224	99.3712	-113.242	88.0674	-74.0472	49.158		-13.8026	148.673	12.8452	94.3627	-24.5678	7.26338		78.0737	75.6387	76.1127	20.6704		-59.749	169.94	-77.0353	82.0987		32.0708	75.5582	29.8447	88.9274
	14.7909	49.1902	129.018	81.2499	93.3377	77.9306		-6.98339	128.693	-123.262	83.7311	167.847	49.1221		-12.458	93.6339	-18.4355	21.6568	-4.13278	13.8123		114.599	86.9429	101.632	36.735		-48.1454	58.0911	-30.2564	60.9823		-34.3839	122.478	35.86	61.7189
	115.584	51.6082	84.6993	86.3842	93.3377	77.9306		84.0192	76.7956	-117.465	72.5824	-32.8827	8.59407		-20.5176	108.601	-12.6926	15.346	-21.5888	11.654		106.728	20.445	96.2079	63.0154		40.4411	52.6494	-11.2931	55.732		-0.97044	97.8249	-14.2718	140.036
	88.0219	25.4337	102.98	86.5037	93.3377	77.9306		104.725	71.3773	-105.852	108.058	-151.148	72.4548		-13.1791	75.5827	-20.0174	9.47513	5.04909	14.5525		88.8375	64.7141	115.009	32.8172		-66.9527	55.4124	1.69704	29.521		-14.69	129.106	-31.8776	103.401
	170.918	69.6857	102.525	53.6597	93.3377	77.9306		136.443	79.2118	-101.288	90.4513	124.447	96.8107		1.9522	92.134	10.4574	7.25925	24.7219	8.74126		67.3177	42.179	80.3498	38.8106		-11.0598	117.623	3.98474	114.768		54.9397	108.549	-38.1016	58.9948
	4.90322	41.288	63.2644	84.1533	89.2366	84.0546		-117.255	132.826	-117.457	98.2435	-176.216	41.1936		-24.109	65.798	-19.7758	170.45	7.97489	10.1422		78.1112	65.1737	99.4697	75.4606		25.258	152.704	75.4836	74.1676		7.8178	80.7502	-15.3406	58.7847
	166.702	78.3792	151.533	71.4931	94.9062	86.3439		-57.5915	94.0922	-108.501	72.1099	14.696	91.8401		-21.486	18.1154	-12.1867	10.1939	18.6177	14.5942		72.4185	84.715	108.294	32.098		-81.7255	107.584	5.94901	40.0522		26.4463	74.3239	-13.6694	106.987
	152.503	37.7829	85.7838	81.8906	86.379	81.7016		-154.038	129.482	102.281	52.6476	8.43824	130.111		-14.6415	41.6125	26.8082	11.3329	-10.4221	18.998		81.1129	62.0186	76.6003	72.8226		7.92598	121.047	-53.541	109.399		53.5459	125.344	22.1992	144.727
	58.7684	85.6295	116.715	82.0876	80.4558	66.8771		146.101	116.953	-95.6557	110.585	-102.723	89.2489		-17.9907	23.6877	-8.67515	10.5566	7.68367	17.5132		74.8391	49.7236	65.7229	45.9602		15.5528	132.617	-76.8999	98.4179		-9.75717	72.7716	-42.5537	130.875
	149.795	68.4356	164.151	77.7277	85.0419	85.3327		-148.385	144.77	-100.936	91.6451	-59.0717	83.7558		-1.56785	50.295	18.9808	5.81007	-5.0147	10.135		113.044	78.0485	109.628	27.9254		-21.9593	122.45	-71.6342	101.765		31.7181	72.7659	49.4108	96.3878
	125.396	37.4618	71.7153	82.4023	93.3852	80.3607		-76.3006	104.569	-117.985	97.7916	-170.431	36.5399		16.0576	59.0644	-6.66105	14.2328	-24.5678	7.26338		88.1712	46.5875	67.3556	58.4136		-69.4217	114.627	-82.4712	77.0769		37.7094	106.991	-46.6681	132.534
	16.9235	69.4602	96.6403	88.2552	89.2366	84.0546		-62.3364	119.495	-111.482	94.0389	-149.908	101.445		-9.69161	12.5678	11.8667	14.2399	5.40742	13.8157		71.5452	39.85	68.6096	86.5614		10.0358	129.846	-8.51337	121.356		9.93158	115.655	-31.751	113.547
	164.296	32.0164	97.363	85.2705	93.3377	77.9306		-32.0795	129.785	-79.4834	112.182	159.34	50.6968		19.123	45.5586	16.8421	8.36966	2.01838	8.66613		99.4806	87.4938	107.405	56.0163		-14.2422	45.6075	-14.3922	40.6321		-15.3831	83.1606	-6.80321	55.9561
	40.1298	81.7767	98.7612	86.4765	80.4558	66.8771		93.6019	48.1663	-129.064	80.2665	-54.2619	95.1632		22.2983	42.0155	18.5378	7.64039	15.8684	13.108		114.284	74.8274	68.0181	54.0941		73.1384	75.9865	-85.6234	72.7406		-9.03383	148.961	1.75676	55.952
	18.702	88.1112	75.9794	75.7412	87.8988	87.6716		-97.7316	102.274	72.0347	82.9638	33.5455	70.4535		21.474	21.8288	-11.9946	172.632	20.9929	7.25366		74.8684	88.3106	95.8355	60.649		61.542	116.781	3.4526	87.6068		-15.7388	103.903	11.6524	70.5689
	173.745	42.8248	84.6993	86.3842	99.0569	82.668		112.801	69.1064	-95.8348	101.417	-106.755	40.8737		-23.8425	156.584	-6.66486	171.526	9.03502	15.2981		99.8104	11.563	80.0329	25.1193		14.5771	148.548	-7.98138	112.813		38.7539	84.9532	18.3226	121.618
	148.001	55.2304	83.6505	85.4799	90.6196	82.8267		-56.6756	116.16	-117.634	93.5921	111.278	146.408		-20.6939	33.8884	-11.0752	175.192	-5.57587	8.6678		87.2241	41.8501	111.918	49.6277		-1.21537	118.979	-78.3172	138.561		-26.3005	23.221	32.5092	100.984
	175.85	79.5892	97.363	85.2705	92.0941	86.3969		146.92	60.6982	-120.094	98.0935	47.0256	145.571		-2.59395	156.19	-19.3354	175.575	17.1797	8.70322		107.429	75.2702	89.2481	72.1113		-8.24681	104.485	-65.254	79.8602		9.74875	39.9501	-40.2402	105.986
	140.681	40.1343	112.681	56.2783	100.394	79.0162		-49.2005	103.198	-29.0409	95.0632	-103.154	66.5213		-1.63811	165.455	21.7386	9.48173	18.6177	14.5942		109.866	82.582	85.6273	26.5815		59.7808	89.5562	-84.8132	99.4555		37.352	94.5143	-10.7875	125.934
	71.7498	78.6518	96.9782	90.3467	100.394	79.0162		105.229	93.4821	76.0765	86.7111	-15.8408	5.75369		24.4484	92.1571	19.5132	7.27629	-24.838	4.33181		82.5281	59.9763	80.9383	13.9814		59.6317	144.537	-26.6398	117.745		35.5838	71.1949	7.01378	144.634
	8.49464	64.9267	6.98426	85.1453	99.0569	82.668		-27.0741	116.961	-129.054	117.796	-89.2582	80.4062		18.0538	170.246	17.6984	175.573	-4.00971	14.5495		70.5086	10.1843	81.5793	22.1216		41.1509	119.834	81.0389	114.976		-2.72868	104.828	-32.2087	74.4474
	124.154	83.6026	166.944	88.577	84.9029	78.0895		-93.3411	77.6439	-112.187	87.171	-18.9121	148.789		-4.98198	18.4695	1.63878	19.7774	20.9929	7.25366		110.634	21.3861	106.758	11.9677		88.0598	150.435	18.7489	93.7202		-48.0678	69.2858	-23.4364	108.312
	164.24	44.8027	113.853	90.4532	87.8988	87.6716		130.582	101.77	132.674	101.428	-128.365	121.672		19.5321	161.038	-16.9439	170.809	-20.2357	16.0706		93.9023	73.5228	65.6143	10.7718		88.7822	71.7902	-88.2954	86.2711		28.2156	107.307	57.5907	108.827
	48.8572	7.08638	164.479	90.6624	86.5153	88.8921		31.7431	151.528	-117.8	124.781	-8.49978	84.0781		11.0637	120.442	-4.78899	158.995	20.9929	7.25366		114.815	73.7436	72.9459	55.5256		-67.483	75.6794	-78.1523	106.831		-23.8153	41.5063	46.3835	28.7083
	160.966	45.9958	162.728	87.3752	77.9465	81.8587		-111.624	29.4152	-120.978	81.775	-161.043	135.94		-0.15686	98.7351	21.1847	177.781	20.8619	16.0821		87.8705	90.1429	95.3383	44.181		-68.0176	127.924	-3.04435	50.6933		53.1692	88.2345	20.1499	70.6233
	93.3644	24.2912	75.8618	32.1283	70.9866	85.5905		122.22	112.461	-115.176	86.7237	-30.8643	166.65		13.8431	28.9411	7.67577	13.4978	17.1797	8.70322		85.6772	63.7097	81.376	32.2789		-0.68788	61.2065	-73.0445	103.29		3.24839	89.4453	-11.0753	57.3774
	62.1729	56.2305	149.028	85.2448	70.9436	83.1903		-30.6945	161.617	-139.526	133.023	-137.131	31.3433		-22.8856	24.4429	-10.3163	135.361	-19.3643	13.1156		88.4207	83.1154	99.3588	61.3075		-35.6705	114.959	-88.2696	76.2956		35.1479	40.7217	-37.0799	40.838
	68.2604	85.8975	84.7071	85.1874	70.9866	85.5905		150.076	137.8	5.23627	69.3983	72.8375	155.16		19.1541	106.406	17.6984	175.573	-15.9334	11.6299		101.695	58.124	74.2688	24.4093		47.1252	96.735	35.46	100.166		10.2785	81.0522	18.5214	98.4156
	12.7149	74.4926	52.41	75.2943	90.6654	85.2268		-160.977	111.328	-113.764	102.643	146.188	31.2885		9.12391	40.0468	-19.7758	170.45	-6.39968	21.2206		67.7289	41.3977	98.3512	30.266		35.7025	130.234	-84.3724	127.558		-51.7714	148.186	29.7634	96.1077
	62.7506	47.4875	8.05404	70.7876	120.263	88.279		-153.84	71.7475	-106.914	85.0756	-31.033	158.504		12.2168	32.7332	-16.465	172.64	-6.03288	172.573		93.9218	68.1497	65.7229	45.9602		65.5784	65.0501	9.43563	104.774		54.5677	75.547	-33.5766	78.1338
	165.635	66.8019	81.9024	83.9701	102.004	89.7951		69.5426	118.095	-114.118	94.7879	94.4174	44.9587		20.5747	96.6425	-24.8693	11.6915	-26.6095	14.6282		111.55	54.1993	86.0578	68.647		-49.5095	135.197	-4.24063	38.8882		7.46625	80.4478	22.9104	78.0498
	41.9025	88.0686	95.572	90.3375	70.9436	83.1903		-137.205	124.299	-36.7687	123.138	176.376	55.1068		12.1449	93.0361	22.6459	9.11739	-3.70512	16.7651		88.7894	77.9719	92.0969	77.0464		6.16718	66.3642	35.0795	80.373		23.2817	154.987	33.6076	9.19458
	64.1929	40.7796	47.0634	88.8497	78.0357	86.6601		25.2802	25.036	-100.23	98.2381	171.4	49.8915		12.3237	155.448	-17.8274	169.344	-17.9868	10.1678		69.16	60.6212	83.1682	39.956		71.1929	43.4306	26.2161	35.7888		18.1901	24.7177	25.467	104.596
	114.821	20.4885	139.942	73.644	82.1852	82.9852		131.71	54.0529	10.8615	75.9657	60.0063	118.972		15.9972	35.415	-11.754	91.3702	14.4592	10.1608		111.704	59.3775	89.5678	67.9807		62.7651	59.6583	87.2673	44.0259		35.5036	141.677	-13.7636	87.5834
	145.22	68.7648	84.0239	82.1803	113.252	89.592		69.9869	80.5437	62.1961	66.1849	45.0419	147.116		-12.1457	55.5224	-19.3354	175.575	10.84	13.0908		82.6169	25.7774	73.807	75.3251		42.742	135.592	-24.4591	58.3929		-21.0138	106.063	27.5146	50.2173
	106.307	47.3312	84.3261	89.6668	79.3288	80.6245		-119.736	80.2071	-154.728	72.2777	5.59602	128.585		-3.32025	92.4329	25.2084	9.49184	12.422	11.6237		87.269	20.197	97.8426	27.6265		13.7257	75.6839	-42.5487	61.645		-34.7093	65.4103	-56.8813	113.921
	17.2776	40.8893	89.6571	81.0107	90.5255	77.9836		-92.1734	111.045	74.1452	79.6433	168.113	162.477		-23.852	16.2705	8.55854	8.72287	-11.8255	163.771		86.0305	17.7842	94.7517	57.5266		-39.0076	82.6747	-77.9585	99.9267		36.6572	112.38	-47.2157	107.342
	133.665	89.8545	53.9106	60.4663	87.7614	80.4668		119.562	80.5155	-101.111	92.093	110.62	115.719		19.1339	118.052	4.92014	14.2321	27.5269	12.434		96.9513	57.9329	88.4363	58.9733		-39.8854	173.607	41.4708	168.577		24.3453	100.238	-18.0547	76.776
	57.9747	59.7675	24.2139	87.2691	96.2897	85.1208		-85.6993	90.9222	-119.389	104.179	-10.3014	142.684		-10.3686	21.8148	-11.9946	172.632	-20.7279	8.71138		77.9457	31.2313	69.7297	49.9085		3.41563	31.8472	-67.6412	54.0009		8.51492	41.9005	-43.7695	149.522
	76.6109	33.412	172.219	84.6947	86.4703	86.5029		157.941	43.456	-127.833	82.8308	-95.3265	60.6151		-11.0275	120.095	8.97096	8.35672	-4.59516	11.6043		72.6988	55.7163	80.9134	27.3651		-48.3239	82.8243	-3.39509	50.3057		-39.9875	77.0907	30.075	69.4575
	4.48487	28.644	84.3379	87.8759	87.7139	78.0366		-79.0836	100.272	-98.821	107.429	138.969	68.12		-6.48209	95.7265	-5.33679	161.59	-24.838	4.33181		87.1019	25.6044	114.26	22.277		39.3356	146.261	70.7157	65.7515		48.2595	109.499	3.15261	70.5412
	166.68	56.9972	94.1736	89.1346	89.1436	79.2277		149.073	69.2383	-119.045	77.9845	179.234	123.563		13.8905	103.615	19.5132	7.27629	-24.4495	10.1987		78.6908	53.1686	86.9487	50.9569		-44.2814	87.1693	77.6286	88.3898		-3.07869	66.0726	53.3947	160.208
	146.078	17.8069	15.4418	76.6956	97.6275	81.4897		-50.3319	56.3812	-110.43	84.7771	67.3431	158.207		16.5341	34.2657	19.5132	7.27629	7.97489	10.1422		68.9507	69.6693	66.6596	59.1171		50.5446	138.928	-71.6281	99.3368		-43.8495	68.6484	-20.9398	69.3489
	51.3288	66.8147	103.011	81.7016	97.7185	86.2911		-164.48	109.406	105.442	58.091	99.2515	105.615		21.6775	38.5083	12.2528	11.297	-24.3354	16.0918		71.0476	20.3313	71.4186	31.2051		8.6283	81.622	-9.35837	49.128		34.9008	115.979	48.8554	52.0216
	20.8142	90.4964	10.4973	88.7345	86.379	81.7016		-47.4198	99.2551	-113.071	71.483	27.5545	124.824		-10.3524	89.4513	16.8421	8.36966	-18.9878	5.77087		115.386	60.9378	107.035	13.8059		-47.624	113.648	-52.0925	89.3424		-39.977	58.2939	-44.4974	102.337
	175.083	40.8665	12.9827	73.2983	89.2821	86.45		-26.7778	129.418	-125.899	84.4818	2.04481	120.666		25.5403	162.898	18.0891	4.34396	18.0812	11.6455		84.5219	35.8336	68.1555	23.7015		-43.2295	136.971	-73.9036	95.2692		8.52308	101.153	21.3037	100.868
	44.0813	18.5044	9.44752	84.2491	86.379	81.7016		5.02605	19.4877	-114.998	92.5453	-9.93775	99.6441		-9.6721	60.7777	-1.61715	22.0087	12.422	11.6237		65.0606	17.349	79.7247	18.4208		65.2331	113.973	-14.0954	50.107		-57.909	67.9981	52.1626	45.8382
	93.2947	37.1863	84.0001	85.7814	92.1392	88.7861		75.425	46.2965	-21.3061	99.8792	7.58911	48.8509		-10.6708	125.435	16.8108	167.875	16.9095	12.3761		73.2757	36.7595	111.37	67.1902		1.06999	128.499	-48.0329	80.5022		20.4749	89.7411	41.3838	141.889
	6.31969	42.8527	75.2162	84.8264	83.6586	86.5557		-165.144	88.7216	-121.328	85.3793	-72.1929	122.289		-14.8417	174.27	-19.1777	13.5157	23.1291	14.6177		104.235	84.9665	94.1976	75.8042		-7.9275	145.307	28.5897	90.127		52.7107	144.75	55.5279	69.8391
	159.62	50.3511	36.2487	68.3153	92.0941	86.3969		-121.387	24.4671	53.9312	74.8941	178.512	72.9995		8.0786	150.938	-16.7187	174.837	-17.5855	14.5823		97.3826	8.80271	83.6492	42.6868		59.0792	103.099	13.9998	89.991		16.2485	56.8876	-13.8222	75.5293
	139.246	72.2575	94.1658	90.3283	92.0941	86.3969		-14.9456	51.6993	-121.506	79.5066	-9.14206	57.8592		18.3765	30.8393	20.8985	9.84643	32.6561	2.918		97.9251	26.2019	70.1042	30.8344		-35.4912	71.6391	-2.46641	33.3164		41.3891	22.8419	14.4853	70.5841
	164.168	46.7881	78.3593	88.1355	93.4775	85.1738		52.2012	49.2294	-126.248	92.5485	-45.9878	113.776		-18.4858	147.539	21.7103	12.4203	20.9276	10.189		79.0205	57.8751	73.3028	34.622		30.2479	66.851	2.04839	109.457		-47.7169	70.2403	29.5507	113.55
	15.1407	48.7932	92.7635	89.7222	94.9062	86.3439		-177.104	106.251	-107.8	64.7232	-26.8297	97.1706		13.9157	80.7643	7.82942	9.4556	-3.4712	18.9875		92.831	36.8221	73.4406	38.8564		-46.2136	72.7352	84.7737	127.37		-25.2246	78.9273	53.4637	104.993
	21.8677	89.5997	75.5853	82.1257	99.1918	89.8475		144.311	31.5191	-114.293	98.846	161.473	51.4489		-10.3454	98.4371	18.5378	7.64039	20.9929	7.25366		83.1561	80.3844	75.5485	73.1418		65.4097	119.488	84.7572	122.989		-1.67269	58.654	33.8612	104.69
	99.3074	15.3617	175.033	79.8725	94.9513	88.7331		119.985	92.1927	-103.747	95.8336	104.492	35.4948		-23.7574	65.4704	14.789	9.46574	-15.4875	7.22362		86.7294	64.3768	96.7181	27.2578		8.1623	23.3773	-44.1143	55.5128		-13.6306	112.065	-45.9567	98.7049
	87.1109	28.4438	95.9255	90.0414	87.8988	87.6716		82.88	65.7547	-120.798	94.1912	132.033	80.5701		-24.2274	135.157	17.6984	175.573	-16.8235	15.3173		70.7317	63.4958	115.806	50.7662		-0.35993	157.943	8.3667	68.6007		22.9265	60.0389	-30.2653	120.295
	166.69	65.8249	82.5938	85.7722	100.531	86.2386		102.959	70.4423	-97.5932	99.5966	39.7956	137.09		21.3038	42.4059	23.3412	10.2202	-21.1181	157.885		98.9821	78.6144	73.3004	55.885		-36.1979	115.124	27.7549	123.459		35.23	66.3912	-12.5273	53.0859
	13.7339	31.2858	115.62	88.9715	94.9962	91.1201		-28.7938	132.556	73.0862	93.1294	139.702	71.2864		10.3381	35.4092	17.3877	104.996	20.9929	7.25366		65.4272	71.5562	114.478	17.8197		-4.3796	114.304	-89.0206	45.9988		56.5951	156.84	-27.6663	104.593
	84.9612	48.2087	82.5859	86.9682	94.9962	91.1201		-77.3447	103.026	-119.394	86.7249	-152.477	59.4052		-11.7814	65.4545	-16.7187	174.837	18.0812	11.6455		104.346	54.7276	109.888	42.1188		35.3642	28.4392	-6.74388	95.0733		-51.9319	65.7295	23.8375	124.553
	115.934	51.2258	121.941	90.2016	87.8988	87.6716		-12.259	116.331	-112.362	90.604	-69.5082	74.5111		20.2774	63.8175	14.1917	12.0354	15.8684	13.108		93.0655	62.3945	112.059	65.2311		-16.1577	114.796	-87.6044	91.0502		1.98868	153.866	-53.3253	78.4215
	1.12496	70.4234	82.2402	86.0691	86.379	81.7016		-62.8162	85.9967	-142.069	90.1641	-60.8036	53.147		4.0608	93.3299	17.6513	8.00486	18.0812	11.6455		87.993	56.6626	77.7581	38.8279		65.0593	126.242	6.0258	30.4659		21.1766	84.3602	-59.6174	116.628
	59.4676	84.4289	84.0159	83.3834	94.9062	86.3439		129.438	85.2699	-112.369	67.3376	-82.5576	108.29		15.1332	39.6634	0.1727	163.806	-23.1812	13.8711		90.4163	65.5415	90.0384	84.3231		16.1609	38.9453	-28.2671	47.1184		-38.5973	110.457	20.2227	62.889
	154.39	79.3063	116.669	89.873	96.1978	80.3078		-118.484	151.378	-112.363	87.3205	170.12	106.928		-6.83334	96.0268	18.5378	7.64039	20.8414	19.0443		106.454	54.7342	73.0732	70.9607		68.3939	88.5106	31.0394	81.4366		-40.1069	42.2826	-27.9816	73.1666
	35.2178	85.3931	18.2611	75.4732	96.2441	82.7207		-114.212	149.136	-114.295	93.7406	-157.744	124.335		8.83178	156.939	12.6922	10.9304	-11.5063	10.1465		63.9757	86.1863	90.7216	37.9663		13.9032	124.236	-68.8417	109.84		55.2764	84.6447	11.6136	77.9718
	9.90927	80.6144	78.7361	84.2495	94.7679	79.1216		8.18452	101.199	-100.583	94.3346	125.5	32.9783		23.036	95.7457	-10.1773	12.3957	23.7274	11.6745		72.1312	34.2611	80.4037	64.7844		45.1925	105.719	-77.8681	65.0769		-3.07959	87.0566	47.4861	123.408
	159.646	64.5193	94.5193	90.0322	90.4262	73.0515		18.6275	53.2068	-121.329	83.28	121.252	61.0285		21.4385	20.3411	-22.3564	6.91497	12.422	11.6237		97.4841	56.6933	87.8193	45.8147		0.894146	112.677	-1.47183	125.646		-23.4767	110.781	14.2791	104.507
	133.273	75.0696	73.922	68.1947	96.3349	87.5126		-82.3238	110.474	-108.315	103.714	-141.623	118.105		3.78311	27.0498	15.1762	164.559	7.68367	17.5132		71.485	10.7379	109.834	36.6813		-72.2309	90.3007	81.8406	85.6897		-31.0468	43.8579	-20.0036	42.2406
	117.221	42.9386	24.2205	84.877	83.6586	86.5557		-68.6312	114.112	-103.926	86.4212	60.3772	21.6494		9.49488	41.9998	23.6288	8.75344	24.7219	8.74126		66.4683	75.9107	111.047	37.8311		-81.0264	130.621	84.2892	80.8743		-8.70298	74.9469	-10.9581	85.182
	54.4517	56.9706	89.6612	80.406	87.8078	82.8797		-76.9654	99.0761	-124.314	93.594	-174.412	140.592		-8.23406	32.3487	-16.7187	174.837	-24.838	4.33181		77.7089	79.6095	84.4664	49.0246		69.8011	96.2819	78.9383	117.981		44.7331	90.6268	-59.7355	111.373
	92.7871	65.366	114.588	85.0793	92.1392	88.7861		-58.812	64.589	48.6578	73.6527	48.0938	45.4547		18.3809	38.1161	-14.2994	13.5058	12.422	11.6237		74.4902	37.5346	83.3364	81.0584		-70.6543	127.359	2.75447	125.28		47.8871	72.7583	-9.55341	83.9804
	43.3241	35.4295	51.8266	56.2584	97.5329	76.6281		-29.8804	45.7433	-120.628	76.6083	-145.091	157.387		4.05098	119.747	8.70774	174.824	-13.6675	13.8309		94.9927	37.6004	85.03	72.1399		57.3197	88.6611	9.25052	82.0586		-59.3513	120.713	-53.2823	80.8425
	37.6136	59.8228	82.3589	68.89	92.1392	88.7861		157.912	79.4345	-115.352	84.1789	7.93576	154.86		-8.93309	108.273	-18.5994	8.37162	3.91467	100.57		94.2836	18.181	104.365	36.7168		-46.4982	44.4186	89.4391	101.417		-55.4609	87.3372	-25.3582	54.6262
	160.341	59.1095	87.4921	89.3891	87.8535	85.2798		-27.6978	10.9616	-75.4501	83.4156	91.6919	62.7065		-8.32367	31.9682	-11.3709	39.8764	18.0812	11.6455		111.21	51.9565	109.716	82.3891		35.8744	87.7675	-85.3264	93.8938		-48.6767	153.1	-49.8118	117.806
	118.773	55.6698	65.8855	60.5344	85.0419	85.3327		-146.231	107.566	-115.875	97.791	-77.4942	41.9913		-13.5561	55.5238	19.5132	7.27629	1.79269	123.381		71.2053	11.4716	107.815	62.6029		66.8133	100.355	-0.26339	45.9429		-19.9633	120.731	10.3157	55.9754
	64.2866	57.6494	88.9581	80.4013	94.9062	86.3439		126.302	153.593	-121.5	98.9992	-34.5129	88.1564		-17.4937	133.164	-19.3354	175.575	-18.6816	17.5432		82.3206	43.7973	69.1817	14.0591		58.0758	21.5108	-40.44	60.9674		26.4496	84.0586	-19.4764	75.5619
	20.8311	42.0567	98.0699	84.6759	77.7034	69.5041		-120.144	89.5005	-97.2399	104.788	-174.777	136.694		13.3075	15.5183	26.2537	9.12829	17.374	19.0275		99.5454	33.7755	104.008	11.9856		-37.9529	82.0727	-79.4232	120.371		45.1122	133.038	47.4297	163.065
	126.994	24.5505	99.8374	83.1866	93.4317	82.7736		44.4917	111.346	-97.9445	100.506	127.095	31.44		12.4745	40.0496	23.1252	11.6889	-3.62061	17.5051		85.8034	21.1211	63.6718	2.71018		-6.13744	109.479	-88.6493	87.1669		-39.6385	82.2497	12.7247	127.467
	22.1625	54.1426	92.4614	82.2358	96.3798	89.9002		-17.7603	56.8658	-110.431	82.3744	2.741	96.0451		12.1727	65.4553	-16.7187	174.837	-8.53823	14.5555		99.0743	35.4966	87.1437	72.7517		37.9848	100.965	-35.8714	59.2515		53.8706	85.2447	39.7753	83.0753
	27.7878	59.8423	73.4951	79.0881	92.0024	81.5956		70.2484	67.7892	-117.809	97.34	-21.1819	93.6039		10.3149	22.9333	16.1005	8.73476	-14.3385	13.0963		113.567	15.286	108.656	25.6765		-32.8166	34.3242	-79.1189	72.2875		38.7789	130.653	7.42734	64.1373
	164.595	82.6155	89.2558	88.5053	92.0024	81.5956		158.959	76.0769	155	101.585	-25.5268	115.881		24.8232	79.8729	12.6922	10.9304	-0.05824	19.7292		75.4966	26.8809	72.3751	71.5959		13.6356	137.365	-89.5323	88.8071		-49.487	91.8182	15.2662	153.75
	160.351	65.1767	73.8448	79.394	92.0024	81.5956		163.544	79.4214	-153.848	81.933	51.2454	89.2292		-16.4334	153.955	-21.6098	18.3222	20.472	175.567		105.46	43.6747	93.5959	48.1667		4.23431	123.339	-44.4339	126.341		36.4303	147.433	39.9212	73.3416
	150.456	51.1341	98.0778	83.4757	96.2441	82.7207		111.379	67.1882	-97.0689	90.4499	177.815	86.9466		-14.5977	66.7603	-2.43532	10.5526	20.9929	7.25366		64.7515	36.9264	101.451	59.2328		-33.2384	29.761	87.3322	102.337		-13.2698	61.7495	-49.9679	109.919
	86.334	47.8036	98.7379	90.0597	96.2441	82.7207		118.821	126.236	-113.423	70.2195	142.882	42.9001		-18.8464	22.5692	-8.16786	11.2907	4.43084	16.0282		70.9636	40.432	73.8525	43.9316		-32.4891	136.185	82.3735	87.9302		-59.683	92.708	-37.3692	111.014
	106.77	48.9249	40.4575	72.1318	96.2441	82.7207		112.665	30.1703	76.2645	54.1263	165.958	118.669		5.80556	28.935	-9.72724	174.459	8.09473	16.774		76.7648	51.4666	87.2775	49.0055		15.5814	39.3332	12.756	67.1476		-11.8641	61.7497	-22.4738	57.4431
	16.9434	87.2171	97.7125	85.5722	96.2441	82.7207		-84.4001	106.06	-117.807	103.104	18.1352	70.5298		13.8278	158.061	-2.62645	170.791	-8.90182	13.8188		101.371	24.1533	108.213	18.5998		84.8828	30.8913	10.3853	156.212		-38.5777	69.6093	44.4254	59.1207
	174.44	74.0757	85.0528	86.0875	47.1183	87.1668		-139.574	133.502	-104.797	109.002	149.69	89.4288		-15.862	141.785	15.1674	11.3021	-17.5855	14.5823		74.2047	75.9343	92.3539	64.7034		-42.7017	112.03	-5.8695	111.846		54.2061	61.0532	-2.50136	97.1333
	179.577	79.8916	4.18144	65.3277	92.1392	88.7861		152.099	125.705	-111.31	82.2242	13.3016	96.6292		-15.9939	76.2006	8.17931	9.08916	-6.36495	7.20244		113.021	85.5923	97.139	25.3778		-29.3391	72.1105	-20.6604	121.523		-57.4697	146.66	42.9265	63.1539
	75.3401	44.2699	126.163	89.6276	153.941	21.0979		-89.3873	114.299	42.1432	117.098	30.9559	105.67		5.05406	159.169	21.7103	12.4203	9.57615	14.5615		96.0627	60.1922	106.323	53.4684		-29.825	18.5442	7.90389	27.2584		26.7914	58.2993	-51.6499	93.9824
	64.3846	83.212	154.666	79.8385	176.531	85.3391		161.635	147.786	-102.53	58.6159	-123.301	107.839		4.37089	37.7169	15.2663	170.808	22.1936	156.411		106.222	68.5101	108.562	18.2272		33.1908	11.1712	-87.9477	87.7661		0.084374	122.485	17.1451	94.7908
	43.9915	80.2558	82.2246	88.4592	96.3798	89.9002		63.515	112.526	-3.02612	89.0858	56.643	67.0536		1.84309	21.0668	-9.17853	174.092	-17.3077	165.266		114.187	53.6528	102.994	21.2324		-10.1794	61.5463	-85.6591	86.4272		52.1057	73.3799	43.6385	106.072
	61.0956	51.4205	83.293	86.375	94.9062	86.3439		-147.625	105.069	9.45497	79.0225	-0.76853	63.3863		-11.4202	74.6558	-19.4104	8.0069	20.9929	7.25366		76.07	40.8377	79.7	27.3732		85.4426	73.5102	-2.17503	135.534		-19.6016	83.7604	-6.79499	58.7532
	122.159	43.7096	86.082	89.9767	131.41	80.9139		144.398	23.2353	-92.8461	102.484	177.829	110.077		-15.5678	138.678	19.5132	7.27629	20.9276	10.189		82.9486	90.127	77.613	15.4783		2.30039	97.4892	4.8511	55.7344		-51.5853	73.0684	-43.3665	37.8073
	137.164	14.1356	81.8867	86.3658	98.9153	75.3725		19.5255	128.296	-90.9745	45.9972	37.8925	89.9336		14.5717	38.8861	16.1005	8.73476	-13.064	14.5664		71.7699	29.6966	80.0027	59.0303		-72.5771	53.5787	42.3083	94.5879		-23.1134	72.1427	-46.206	144.997
	15.1839	85.1246	51.1164	56.9676	104.728	84.9639		-124.138	19.6081	-109.902	88.5142	96.1844	83.9564		3.69097	35.7896	-23.5568	6.55193	8.09473	16.774		78.3592	21.8413	107.76	56.3727		4.40929	53.584	82.6761	69.2763		18.7106	64.0955	-55.3553	50.5761
	49.3392	36.5659	98.0543	87.0697	108.97	86.084		-119.374	129.255	-118.867	88.0691	166.611	105.068		8.62717	38.493	-11.289	168.965	18.0812	11.6455		72.082	11.107	66.7983	45.1612		76.8413	42.8404	0.485465	137.109		16.9702	131.452	54.4904	122.098
	39.0012	54.846	84.3536	85.4845	99.1918	89.8475		163.014	139.325	-113.944	90.4553	24.0426	7.18852		-16.7139	64.8032	-10.7809	14.9744	-15.1276	157.858		96.7883	39.9307	77.2742	27.3894		-74.3375	68.9402	22.5983	36.3689		-46.6944	124.258	-6.68321	108.224
	37.9656	60.1672	76.984	83.3378	49.7126	72.5026		-5.53591	88.9013	-121.678	91.6514	-52.4154	169.432		4.18535	39.2665	-13.0621	167.866	32.6561	2.918		69.7886	28.369	72.9114	28.1711		67.3374	73.9788	-72.4602	79.9948		29.2825	131.847	-9.57667	28.3257
	94.4705	50.9185	84.008	84.5836	84.9963	82.9326		79.2738	29.2617	-113.416	92.6942	85.2918	57.97		11.297	138.674	8.07691	174.458	-11.5063	10.1465		71.3545	87.7025	65.3087	36.9767		-81.8939	56.6698	12.2585	118.602		26.8152	122.481	50.6149	107.439
	24.6501	70.7213	20.3693	77.3174	104.772	87.3557		-84.4353	62.7553	-109.548	96.2856	147.592	91.2326		-19.87	135.545	-12.5202	161.598	12.422	11.6237		67.9087	47.5203	98.9284	41.0178		0.542513	73.3616	-33.6091	70.9651		15.5568	107.937	-10.9228	94.7444
	147.753	46.0169	157.825	80.1501	83.4735	76.8927		173.771	103.162	-113.769	86.4243	102.43	130.095		20.6159	71.2381	-19.4104	8.0069	11.9018	7.21767		114.545	22.7009	100.807	32.9089		-29.1665	118.129	-35.531	159.911		-22.3972	41.1162	7.80003	133.757
	116.658	54.9517	137.153	69.8543	96.2441	82.7207		159.381	103.493	-114.823	88.8142	81.902	122.194		-1.20185	156.189	7.82942	9.4556	-4.00971	14.5495		103.635	35.895	73.7048	43.5389		13.0232	95.5367	19.591	55.0001		-35.2224	25.8357	48.3707	30.2556
	116.066	34.0339	94.5546	84.6529	94.9962	91.1201		-58.6844	100.403	-32.0264	109.931	151.628	61.4639		-4.03589	54.4276	-11.6773	7.62611	-3.89845	15.2873		86.4886	82.658	65.528	42.8053		51.5181	80.7132	54.6392	106.108		10.1422	141.685	-44.1789	120.475
	73.8753	31.8985	114.91	90.161	90.7107	87.6185		39.0219	70.2034	-10.0586	68.5994	-92.9208	92.944		6.54506	40.4348	24.2402	9.85583	20.9929	7.25366		77.9701	56.8088	70.542	16.6322		-15.8217	150.064	-83.9118	90.6118		55.8589	139.337	-9.64383	58.7607
	64.3805	82.0081	158.163	85.8701	94.9962	91.1201		110.633	61.9093	105.084	74.446	-95.8985	27.2198		4.62373	22.557	-19.3046	9.84037	-12.0224	16.0401		66.3772	20.503	96.5216	40.644		8.57542	149.875	79.2014	84.648		16.1085	141.296	-47.2996	102.38
	83.382	87.3384	125.31	56.3507	87.8988	87.6716		-45.11	61.6459	-53.8212	110.572	-13.8499	138.003		-10.3611	151.317	-13.6071	14.2413	7.97489	10.1422		96.0045	42.27	99.6362	37.5196		26.3801	56.3176	11.5469	105.701		-5.89466	119.355	-38.8591	104.723
	176.284	44.7951	94.1972	85.5492	90.6196	82.8267		-149.729	104.443	-104.977	97.1856	-122.804	39.1493		-24.3322	165.477	19.5132	7.27629	-24.838	4.33181		71.7172	17.369	68.7127	53.3479		27.6126	86.7224	-88.2863	82.6728		6.58073	141.298	-9.59326	132.168
	154.359	46.0051	84.6875	88.1767	92.1392	88.7861		-130.77	145.232	-117.817	70.0621	-29.5618	47.1678		-9.98753	106.707	19.5132	7.27629	-24.5678	7.26338		97.4657	60.8823	100.732	19.3904		-73.8143	100.657	17.3325	80.5439		-10.7839	22.8517	-43.9027	53.3888
	106.044	17.1838	83.293	86.375	96.2897	85.1208		33.7116	59.9852	-178.807	105.733	81.327	76.2452		6.4987	128.813	-22.3564	6.91497	14.0995	14.5754		69.6591	28.1801	85.0748	78.3161		61.7156	100.507	85.9019	92.9962		55.2623	63.414	-40.4682	135.607
	161.396	58.0614	175.384	78.9608	103.344	86.1864		68.8193	145.255	-7.24608	62.7016	176.38	57.9475		-19.7902	165.47	18.5378	7.64039	-7.91083	16.0309		114.615	81.5414	91.5409	42.6331		-51.5202	30.5163	40.2501	15.8757		-4.1137	135.826	-54.459	94.0307
	16.5846	80.3061	103.66	90.0914	93.5227	87.5655		-21.2985	68.3432	-95.8326	107.585	142.58	78.6685		-24.7752	84.9885	-17.6104	171.177	3.31809	160.061		84.2305	74.5778	73.4218	13.6633		18.9991	79.3521	5.56791	112.329		-43.8411	55.8015	53.3115	112.596
	178.863	32.0084	88.2348	83.4111	93.4775	85.1738		-87.6765	24.688	27.9082	109.771	94.9567	37.1432		1.60722	52.9506	-19.9895	172.283	5.80589	13.0796		105.88	65.9184	77.8067	50.2455		68.7447	82.22	80.3515	142.827		45.8057	121.069	39.9732	137.206
	76.6869	36.0922	51.1562	51.8432	94.9962	91.1201		-13.232	67.3911	-97.2394	106.337	-40.1721	92.8921		-11.2653	141.006	6.92528	10.5557	0.637626	13.8112		94.7239	46.4099	106.679	53.8361		-80.8435	85.0713	-64.9475	99.3524		-6.28921	140.522	56.001	50.6325
	110.802	86.6412	16.4999	75.7772	83.5678	81.7543		145.73	33.8006	-117.288	77.067	-74.0772	50.7214		14.1567	137.504	-4.7458	12.7587	24.7219	8.74126		81.9635	69.3916	115.62	70.9939		85.4461	99.141	34.6243	125.438		7.82267	124.632	37.7171	124.715
	154.716	64.5264	10.4988	87.5404	101.96	87.4075		-133.333	121.817	-91.6086	120.692	43.6768	109.327		4.08292	154.695	-26.9586	9.49466	23.7274	11.6745		67.9829	48.7182	87.6235	22.4532		38.1573	62.7264	47.5544	79.5945		-28.3918	88.8433	-51.6347	42.6208
	49.2455	74.4248	97.3551	86.4673	93.5678	89.9531		-157.401	85.7513	-119.394	89.114	70.8452	170.733		-6.90406	23.304	-10.7986	21.643	18.0812	11.6455		72.7282	49.717	88.6143	17.6203		-37.2507	93.141	-12.8918	85.061		-23.8331	123.191	15.9107	69.3316
	166.328	57.3518	99.8178	86.1843	96.3349	87.5126		27.229	111.735	-114.288	113.163	-127.138	68.8484		24.8933	36.1975	-1.91407	164.543	-24.5678	7.26338		73.2961	85.167	78.5819	13.9973		-37.7818	131.021	-83.2012	87.6287		40.1652	95.7114	27.0071	91.2849
	135.07	89.254	46.126	65.7707	86.5153	88.8921		119.136	69.067	16.1357	72.2425	131.099	58.1784		17.1237	54.4386	19.2719	172.649	20.8888	13.1311		84.2283	75.1959	103.615	41.7681		2.65201	106.654	-0.94328	121.883		35.1663	163.531	-9.50001	100.785
	16.6019	25.6293	114.295	75.6796	79.3744	83.0374		128.206	56.9597	-114.295	91.6493	-141.849	57.3805		25.0284	4.52157	21.4505	174.852	-5.8958	104.25		89.2441	52.4536	79.9947	28.1242		72.7006	46.3965	-36.0704	72.2204		28.2163	109.192	-24.7376	117.483
	134.76	12.6694	80.8943	77.0009	100.531	86.2386		-58.4871	122.648	-119.564	107.436	111.696	87.3728		-2.96793	96.3257	-28.5715	6.56727	12.0251	16.7845		76.4	54.0875	93.2583	39.8874		-82.9557	105.87	-40.5987	53.6858		3.76303	41.1193	-10.8955	102.013
	160.183	23.7311	93.8437	85.8461	94.9062	86.3439		48.4275	120.957	94.893	64.5539	-12.6859	74.3133		-21.1611	150.197	18.0838	177.404	-4.00971	14.5495		67.9507	16.6184	78.4167	8.48601		75.6991	163.313	-77.6986	67.1989		-31.8363	37.234	0.289389	117.379
	162.454	58.4104	82.6256	80.9646	97.7185	86.2911		102.548	62.9717	-124.143	75.9949	-8.54327	106.992		-14.5977	66.7603	15.25	160.494	23.7274	11.6745		75.8552	21.4613	91.7131	32.2088		-10.8021	14.4825	-6.0429	32.9345		-1.41014	11.0235	-39.0902	87.8169
	12.3421	52.6625	152.934	72.1268	90.7107	87.6185		-23.8313	94.8416	-112.014	78.2873	76.3958	129.618		5.11015	105.151	14.2671	5.43435	-4.26964	13.0757		107.781	42.6994	106.111	21.2119		-48.8561	125.507	88.684	81.0144		-45.2543	66.7117	51.8859	113.877
	135.067	88.06	121.258	86.6144	83.4735	76.8927		-56.5622	29.7796	75.1999	79.6436	-7.03612	52.7385		17.7538	28.1912	17.6513	8.00486	18.488	165.28		66.0944	31.7646	109.439	48.4604		-76.3363	148.922	78.2103	48.4193		47.6663	38.3854	-58.6952	92.9098
	10.5964	60.208	119.993	42.832	58.3976	89.3899		169.553	98.903	-108.317	96.1351	-117.275	129.141		5.10845	108.902	-11.9157	175.559	6.25165	12.3442		99.0648	56.8768	101.425	8.69721		15.3065	50.9418	4.32675	64.1996		6.76499	100.849	15.8753	74.3252
	59.3499	53.313	93.1287	87.635	89.2821	86.45		-84.6882	97.2148	-123.256	105.105	-19.2054	123.424		-7.90076	74.0342	-11.6466	169.332	-16.3331	119.183		114.963	82.7477	94.2992	48.1619		-21.0776	70.694	-83.037	92.2558		-10.814	89.4446	-54.4195	148.183
	158.031	44.4149	103.75	76.2298	86.4703	86.5029		152.257	72.6933	-109.722	100.055	-147.134	106.394		-14.5012	137.895	-12.2225	7.26051	20.9276	10.189		80.6745	10.7667	97.1759	30.6527		32.7115	103.408	-60.0169	149.75		-19.6031	89.7413	-10.0631	135.334
	53.7335	53.3302	28.912	53.6174	96.3798	89.9002		-120.74	125.481	-115.701	94.3393	-140.054	155.184		21.7042	9.64408	-7.87627	172.993	-14.3385	13.0963		66.802	38.8651	74.555	45.9037		-44.1037	67.6589	-53.0109	108.297		-18.719	11.3884	-15.0109	116.063
	99.5897	7.6436	85.4143	84.5928	82.2304	85.3853		162.514	91.7128	-109.192	107.276	32.8748	74.8495		16.8508	8.53693	5.40419	13.1277	-3.5429	18.2459		70.3043	86.2052	81.6178	86.7751		-8.59733	56.1388	2.39454	56.813		17.147	18.3928	-43.6805	64.4482
	58.3805	74.3976	84.3222	90.2636	106.2	88.5241		173.037	68.5458	-117.283	92.6954	111.329	153.22		21.2226	14.4224	-5.1751	168.591	-18.4279	13.8484		90.5382	37.5859	65.9397	12.2397		55.1775	143.769	-68.3347	117.165		-25.2226	72.7681	-12.9084	45.3659
	104.012	59.2577	93.8437	85.8461	93.5227	87.5655		130.425	72.7875	-105.514	67.1736	-146.851	63.493		8.04479	17.3609	-17.927	175.206	-18.9878	5.77087		96.3321	82.6899	69.7196	27.0628		-32.6798	85.6752	-42.9065	64.6578		-4.63014	46.6352	30.845	120.329
	41.8466	44.3739	104.724	88.6059	94.9062	86.3439		-26.3492	142.383	-102.695	88.6612	20.9534	74.2899		-7.9145	159.913	-6.97641	13.4964	24.7219	8.74126		66.971	83.9488	71.1941	55.8986		-13.1841	155.517	-88.505	99.5975		-57.5595	70.8676	-9.49193	103.238
	153.269	48.7969	108.386	66.4775	94.9062	86.3439		23.5376	56.1348	-48.3759	97.1682	-18.8028	134.83		-10.0278	29.6932	-27.6853	11.7004	-26.6095	14.6282		115.345	72.6536	74.3638	56.954		-4.53738	31.0878	-69.8621	96.0286		51.0903	131.837	-19.4418	80.4243
	146.257	61.1935	25.2905	79.7633	94.9062	86.3439		-94.4594	129.806	-91.9629	114.297	-34.3536	65.9207		7.9401	133.95	-13.2215	173.366	17.9	168.219		104.318	61.0748	95.322	28.3971		34.9921	50.9407	44.3032	124.513		-21.3551	69.2969	-7.52826	140.011
	178.311	69.365	12.2707	78.2169	90.6654	85.2268		48.107	21.9572	-109.021	93.739	49.461	122.53		18.1049	103.621	-21.1402	10.579	23.7274	11.6745		64.708	76.5198	74.8034	67.4347		63.8229	82.2206	-79.3759	104.196		12.5696	149.34	19.8289	109.574
	90.5944	37.1962	86.8446	80.9922	86.4703	86.5029		-70.7639	116.738	-100.23	100.052	114.254	65.1076		23.7119	109.873	13.0975	174.1	-7.55607	5.73906		66.2843	78.5107	101.104	45.7247		-73.2849	84.323	-29.5314	48.9129		57.4191	130.251	-37.0799	40.838
	124.073	60.226	98.3844	90.3559	102.004	89.7951		-70.9731	97.0066	-125.721	90.011	59.0558	96.9291		1.26258	9.25939	21.7895	6.54946	18.0812	11.6455		105.508	71.683	72.6141	22.1812		20.584	131.817	-72.8452	93.7751		41.228	111.414	-51.6458	160.132
	90.5866	45.0043	170.463	84.3931	96.3349	87.5126		8.55695	119.363	-95.8371	94.4827	62.5047	161.971		1.16804	150.18	-15.1835	14.9814	20.9276	10.189		105.696	68.3479	101.04	53.1316		-6.57874	151.009	11.7689	29.707		-17.8501	110.146	54.4904	122.098
	179.015	66.1452	82.5938	85.7722	82.2304	85.3853		97.2564	61.321	-118.342	78.2892	121.174	139.368		-17.4164	66.1138	13.0975	174.1	-20.1677	171.157		93.7755	20.4038	82.2734	35.7124		8.10138	103.102	5.56103	84.6145		35.5963	99.6284	24.5769	26.9238
	132.165	59.1669	95.9411	87.6534	100.298	74.1102		42.7465	32.131	-119.043	85.8276	74.0953	38.9298		-16.3886	49.5276	17.7656	16.8347	-18.9878	5.77087		64.6454	38.8587	79.095	34.5837		-6.48809	53.954	-82.8303	145.891		-4.70733	45.8405	49.9504	169.014
	154.01	63.8657	81.5098	90.2452	90.2604	65.3865		13.818	101.8	-8.47668	63.8708	133.971	62.2624		12.9039	146.39	-10.9544	168.597	-24.5678	7.26338		88.608	79.6445	72.0322	37.7053		-23.5402	102.49	-24.1238	70.6604		57.5165	15.7881	-43.9027	53.3888
	22.0007	31.6561	96.656	85.8645	104.592	77.7207		-156.337	22.4463	-107.61	108.373	5.50761	52.7421		18.7016	153.208	16.8421	8.36966	27.5269	12.434		103.724	79.693	95.9052	25.0116		43.9577	61.8832	79.8711	71.8157		-7.65082	98.1258	45.8743	57.7551
	35.5191	63.8957	112.119	86.5609	94.9962	91.1201		20.7786	69.6284	-114.47	93.8902	129.294	88.9873		2.25017	149.802	-14.7529	174.101	-14.3872	18.2676		106.957	60.2267	109.317	75.3956		48.8802	69.103	-87.2108	74.7572		-42.4017	160.938	27.4162	132.311
	66.7795	65.4596	10.5094	79.1265	83.4243	74.4274		-41.3623	82.8134	177.614	46.8111	78.2542	113.463		-2.16924	30.0682	-20.0174	9.47513	15.8684	13.108		93.8543	48.0024	68.3348	50.6947		-18.7954	129.073	-74.1421	32.0686		-11.52	108.251	-23.8819	58.8427
	17.0426	29.0126	64.6353	90.1392	99.1023	85.0681		130.724	64.1305	-31.1458	118.275	21.0381	94.8061		22.8282	16.2696	21.7001	13.8926	25.3494	18.3286		106.335	33.0338	79.5047	41.931		9.85879	83.5781	-80.016	79.2177		3.57299	43.4703	-15.2026	81.6035
	116.668	57.1084	95.9568	85.2613	92.0486	84.0015		109.923	61.2361	-116.934	84.0294	114.933	63.1145		-17.7886	54.8037	-22.5283	8.38128	-21.5888	11.654		69.1253	19.2123	77.1485	12.5346		44.9744	7.50312	-49.3973	61.4627		35.5757	135.818	11.6261	75.5308
	8.85257	76.0396	126.907	81.8427	96.3798	89.9002		-79.3957	94.551	-40.6382	112.332	-177.961	77.3093		16.2406	136.721	-8.69382	173.726	-3.79736	16.0259		79.227	51.4744	93.6779	46.5695		-69.0672	92.9882	35.1158	39.2501		-33.3092	78.0105	42.1756	109.835
	92.6739	32.2102	83.3088	83.9792	93.5227	87.5655		99.3053	101.05	-104.099	94.0365	-3.62978	129.347		23.0402	93.3499	-22.6486	9.84882	20.9929	7.25366		88.6507	14.6543	72.3992	38.476		-87.5182	53.3911	-84.624	94.1947		-37.1718	69.61	-49.6261	135.748
	162.479	77.1629	104.424	80.5021	86.3321	79.2806		-33.4653	16.8308	-103.045	91.9443	68.5593	66.2798		17.1754	17.7397	26.8082	11.3329	-11.3886	163.032		80.692	81.2832	85.5678	53.2365		-38.3076	117.454	-77.6321	109.502		15.9	68.0163	0.079984	153.696
	135.422	89.5515	30.9234	79.1745	45.4145	66.1466		76.174	62.1433	-127.308	72.8976	-53.8304	170.889		-17.6433	38.1144	-20.9408	172.651	-10.0021	168.182		107.584	81.8219	76.874	62.8109		13.3747	93.7402	67.029	66.9011		52.993	135.019	47.0991	67.1401
	120.912	61.9387	157.12	81.359	82.2304	85.3853		109.905	59.1756	-103.749	88.0644	-96.4153	91.1117		-6.84325	76.8059	-5.23304	176.283	24.7219	8.74126		68.9129	32.9148	96.6521	74.8623		7.33751	132.617	-19.9454	111.518		32.0823	137.393	-32.4606	56.1291
	51.0232	81.4463	67.9766	63.2503	86.5153	88.8921		113.16	70.0584	-108.316	98.5423	145.763	149.134		9.84239	149.428	6.51647	177.747	-13.064	14.5664		69.8892	54.6178	108.764	40.9528		-55.1843	123.694	84.1343	89.1198		10.2808	98.427	-6.83411	46.943
	4.29025	90.211	100.16	87.6809	92.0941	86.3969		153.652	151.214	-94.4257	109.473	-47.1749	89.2533		17.3923	110.5	6.42023	11.2899	-11.5063	10.1465		109.53	77.7326	97.3132	69.2101		-86.1785	19.65	-80.3753	82.2411		58.7856	74.9271	33.166	53.2782
	46.0679	69.0854	103.763	74.3779	80.8023	84.2127		-160.953	101.345	-113.77	85.8261	-166.136	128.802		-1.40579	18.4687	13.1619	10.5639	12.422	11.6237		95.4689	77.9935	71.7237	79.0138		50.9894	68.1413	-28.328	62.8473		-39.6302	66.063	-37.0131	130.798
	79.8039	21.3581	86.8086	86.3981	86.4703	86.5029		117.045	47.6112	169.767	93.7514	160.448	33.5008		16.7209	33.8835	6.19149	11.6571	13.9038	19.0135		103.975	59.006	78.9291	8.84944		74.9033	125.871	0.512669	37.3426		-56.1651	89.1282	-8.04136	120.145
	179.577	88.8932	2.45269	36.4362	85.0869	87.7245		100.044	136.113	173.987	62.9069	25.8009	45.6085		-16.0155	60.7838	1.79208	161.219	-8.27288	154.855		81.6332	24.6506	74.3045	51.0416		20.2313	115.62	40.2555	124.701		24.3322	60.0384	-36.0265	107.183
	117.819	6.11542	94.5507	85.2521	70.9866	85.5905		18.3165	66.7331	-115.527	88.2174	108.788	78.9852		-21.3049	59.0712	-19.5837	14.9907	7.97489	10.1422		114.962	47.4688	69.9587	33.879		-57.1119	74.2903	-22.7842	129.199		10.6337	107.938	-12.414	74.2935
	77.9958	23.6004	17.5694	69.8532	89.0954	76.787		-136.389	104.498	-103.926	85.5237	2.03253	79.8591		-17.6606	139.849	19.8667	8.74327	14.4592	10.1608		86.5199	26.1651	79.0243	68.0521		-36.3337	42.8448	-58.4462	152.396		51.6159	141.282	-28.169	57.4932
	123.796	24.9343	92.4139	89.4215	92.0486	84.0015		163.307	136.587	-131.177	65.2239	-40.7043	142.532		-11.2585	10.7317	9.31822	171.897	20.9929	7.25366		101.316	43.2682	92.2654	44.992		-38.6565	88.0659	25.1008	113.774		12.0335	65.7448	-42.1174	73.3372
	91.3217	53.572	44.8183	50.2829	86.4249	84.1075		23.6385	88.5727	-105.682	92.3931	-52.6843	77.1491		18.0993	107.342	18.615	16.0977	17.1797	8.70322		69.3804	50.6771	96.1449	43.7813		6.69572	18.5452	53.3516	39.9949		-48.067	68.0038	-19.6844	51.6418
	108.84	31.0121	88.9459	82.2127	90.7107	87.6185		-92.5459	65.6826	-85.4562	120.864	-166.772	111.374		3.00602	94.826	-8.97684	14.235	18.0812	11.6455		86.2048	18.7102	89.1581	61.0361		-7.71958	111.229	14.344	78.2678		23.9119	37.2367	-12.3716	83.9907
	121.388	43.712	98.0621	85.8737	100.62	91.0148		-75.4183	125.417	-102.329	125.506	-94.9136	137.297		17.3719	122.555	-4.43723	13.8629	20.9276	10.189		86.2401	55.5787	96.8996	61.6635		72.6163	115.285	-82.6607	82.3859		26.792	59.6925	-58.363	110.066
	3.23398	82.1272	149.367	89.1319	140.961	24.2162		-49.1234	88.7646	-115.526	90.605	2.33942	146.539		11.8031	82.5707	-21.7827	14.9963	-0.22293	21.962		79.1971	57.6994	93.9356	42.2248		-7.84451	30.7086	7.09994	25.5698		-59.6653	66.378	-6.22213	162.618
	61.0995	52.181	85.4222	83.3926	170.874	78.1291		-28.3442	77.0988	-106.031	98.3908	124.879	69.5189		-19.4483	36.1876	11.7256	6.52853	-20.7279	8.71138		92.0195	60.351	93.8255	73.0185		35.6992	95.0859	-84.082	88.373		32.7665	60.0355	30.9633	112.26
	100.044	24.6407	82.5703	89.3569	121.611	84.67		22.2525	96.3464	-106.737	88.8117	-61.791	37.5022		-14.5397	24.8055	-16.7187	174.837	-9.51283	21.2261		100.837	37.4261	104.276	44.9112		-72.4014	54.133	33.4991	81.1313		31.7126	29.9796	-16.7756	57.4044
	52.7884	84.1494	18.5912	85.4619	92.1392	88.7861		100.332	97.1126	-105.677	107.275	100.396	135.675		3.00783	87.6569	0.800199	9.81833	20.9276	10.189		86.6226	49.5655	69.2458	32.7394		-68.7159	94.7829	85.0465	102.19		4.65738	128.724	-35.9541	112.29
	52.3813	66.4863	98.7691	85.2796	82.2304	85.3853		-90.6335	92.6797	-42.5748	99.1265	166.508	69.8828		-13.7152	42.0031	25.346	6.926	20.9929	7.25366		83.8319	88.7869	69.6307	22.2005		32.7108	93.7392	-65.4655	167.793		45.0638	55.4392	51.6279	124.936
	141.001	70.681	77.7191	78.5068	89.2821	86.45		88.8354	63.4	-153.492	111.079	32.2313	83.9879		0.894199	125.799	-13.3617	170.802	-19.288	159.362		110.382	86.3324	104.098	83.6281		-42.8382	132.815	-28.5512	99.8721		-28.8418	165.746	-6.7507	76.7285
	51.6999	72.8616	84.008	84.5836	92.1392	88.7861		151.993	98.9436	79.2461	70.5253	-5.71265	100.862		-5.57642	43.1751	-21.7827	14.9963	20.9929	7.25366		92.3708	43.043	104.196	51.9843		23.0409	61.376	-85.4852	87.1749		15.5576	111.743	0.320818	68.0055
	172.316	43.6123	93.8437	85.8461	83.6135	84.1603		-31.1258	70.2316	-106.736	94.4862	-152.935	136.762		-10.9003	142.937	0.128067	163.067	11.4493	17.5228		100.03	22.4698	79.6064	42.3219		-22.8375	110.271	52.2463	57.1138		0.787121	56.8893	-35.873	117.603
	19.6225	39.3313	47.8332	75.579	83.5212	79.3334		79.7556	70.6014	93.4894	58.438	43.6336	152.435		13.9079	12.572	24.4407	15.0064	15.8684	13.108		72.5781	89.945	114.637	29.0255		-30.3962	107.589	8.03389	118.265		-18.5526	106.998	-10.478	42.1914
	44.0774	6.36703	118.785	88.6915	156.761	78.2077		46.2991	55.6843	-106.916	80.5627	43.1307	133.9		-2.54219	138.669	-18.6724	12.0428	20.9276	10.189		91.0782	76.9092	65.716	73.8277		21.8108	65.8742	-85.1419	90.4595		2.89693	92.1315	21.1869	113.468
	101.936	44.5674	3.1161	82.4429	68.0475	78.3965		139.603	77.6756	-112.54	84.478	-112.86	55.503		-7.66	35.0233	-7.32797	12.7605	10.84	13.0908		92.8341	10.9895	102.292	76.6712		21.2827	53.9535	-2.1757	122.058		1.13852	57.245	-4.06724	43.7551
	80.4964	68.3328	35.1185	86.4086	89.0954	76.787		-69.3787	69.0745	-120.629	71.9567	-136.67	24.5582		-14.9609	59.0625	11.7256	6.52853	-15.9334	11.6299		97.8691	49.9927	76.1776	16.226		-23.8227	135.791	-55.7064	165.975		-36.8208	70.5625	32.6575	88.9604
	41.5502	87.7708	89.9471	90.3006	96.3798	89.9002		-116.537	132.83	-103.395	97.9377	-149.306	137.566		6.12618	152.444	-10.1773	12.3957	-24.5678	7.26338		107.16	54.0016	87.4697	41.0956		-27.5111	138.148	11.2868	46.9339		-42.7824	133.04
	144.185	77.8042	96.6638	84.6667	96.3349	87.5126		134.73	88.5297	-108.32	85.6748	28.1954	138.733		10.744	87.0638	6.6643	10.9227	32.6561	2.918		94.5666	85.0854	78.9291	8.84944		19.1754	91.2009	1.86735	50.6935		-27.6963	110.143
	168.853	45.1946	81.3062	68.563	76.6081	85.4892		149.757	64.0463	-106.734	98.6927	145.728	36.6504		10.1719	16.9926	13.2886	160.12	23.7274	11.6745		80.3997	21.2897	66.6283	55.5659		4.76164	119.664	-10.0771	34.6513		-41.1566	18.0141
	109.297	60.9591	100.956	73.7389	52.7742	89.4762		9.93933	156.46	-111.307	90.3053	-51.9182	42.2608		13.4855	29.6968	8.17931	9.08916	17.9	168.219		67.5494	39.4493	87.4042	40.3164		-3.26214	27.8754	-38.2709	125.432		-48.5026	137.386
	1.82839	81.5241	93.8279	88.2368	94.9962	91.1201		138.135	131.119	13.1466	79.1747	153.865	81.0197		24.1866	50.703	11.8667	14.2399	23.7274	11.6745		82.7092	58.7633	109.549	59.5261		63.2984	105.872	32.1251	104.6		43.3694	20.2368
	124.698	30.202	94.5271	88.8385	96.3798	89.9002		145.259	135.855	8.22449	77.6513	16.2751	160.065		-2.4171	153.945	-7.14729	13.1284	16.9276	171.149		98.6346	41.1053	65.444	35.8221		14.8323	30.8979	2.02957	43.5725		55.5319	134.622
	50.1219	12.2185	89.2955	82.5161	92.1392	88.7861		158.414	129.472	-112.539	86.2744	-9.2396	102.681		-12.1386	61.1203	11.7256	6.52853	-24.838	4.33181		93.0019	79.8103	95.8106	18.6821		63.4704	74.9086	-89.4223	113.482		-36.8229	74.939
	150.848	66.8222	9.44888	83.0489	97.7185	86.2911		3.97577	129.846	-110.076	94.3376	-16.2797	100.231		-13.5064	99.3467	12.4757	176.293	32.6561	2.918		96.621	23.9513	86.6411	33.0049		59.0053	47.7935	-42.2987	116.55		40.7007	30.733
	169.389	28.6024	24.9189	86.6736	113.039	77.5692		-18.1474	32.5948	-99.5261	101.875	-176.553	79.7405		4.1243	32.347	-23.4898	9.4842	7.97489	10.1422		107.751	13.7945	68.1304	47.9364		2.30024	70.8526	55.7542	128.383		-29.0949	88.8431
	15.189	90.5028	90.6581	89.1115	77.8057	74.5317		-128.453	125.438	-89.156	98.687	165.176	26.6608		17.4924	131.968	11.6592	19.7865	20.9929	7.25366		88.6403	70.3665	70.9491	40.8156		-39.9428	28.062	81.2897	76.4674		49.2854	61.056
	9.34742	24.1387	97.0495	79.5452	96.3798	89.9002		-55.118	92.0148	14.2018	74.2678	-47.3245	106.16		-11.675	148.671	18.2653	9.47302	-3.79736	16.0259		78.1265	40.8442	87.8325	70.8619		-75.3943	84.9222	-73.3621	89.4442		-24.1623	57.2413
	151.171	54.8611	85.1265	75.1842	94.5087	66.613		-56.7005	119.529	-119.917	103.104	100.153	63.9439		-21.2293	103.011	18.0805	11.3083	23.7274	11.6745		71.5465	32.1613	108.367	24.1806		-33.2643	167.372	71.1238	87.9577		2.89687	90.3405
	83.247	55.4348	139.623	66.9706	96.3798	89.9002		9.92632	85.3105	30.1946	101.856	-51.6485	49.3906		-19.6182	12.9464	16.1005	8.73476	-28.2611	8.75246		103.31	50.9776	93.6793	55.7478		3.88208	59.4893	-72.6295	77.4071		-31.1961	68.6541
	78.3883	44.259	92.0643	89.1208	149.555	64.4529		7.46553	83.813	-115.52	110.114	25.9373	89.4087		-17.0617	142.559	22.8269	166.788	-24.5678	7.26338		90.0454	70.6876	109.417	41.3392		65.792	44.2191	-55.6682	116.192		-39.6188	49.018
	92.0995	44.6034	95.5915	87.3524	96.2897	85.1208		47.0036	118.903	-97.94	112.996	-53.1375	55.4378		-20.2164	157.324	20.8985	9.84643	3.91629	17.507		110.318	54.7461	69.8887	12.9501		68.2281	144.344	78.4616	70.558		-9.47625	47.8312
	116.764	25.3312	6.64027	75.7638	94.9962	91.1201		-78.2944	87.6895	69.9268	78.4261	20.9153	21.9446		5.81829	93.0316	3.36574	11.6553	25.8988	13.1599		105.036	23.7913	108.878	63.5989		19.3821	43.0422	-47.3435	87.7096		25.3516	155.734
	143.848	84.1505	86.8047	86.9959	89.2366	84.0546		-3.4313	98.4788	77.8357	82.5144	-174.661	41.9784		17.045	148.677	17.9467	13.1467	-13.064	14.5664		96.3079	90.1702	114.945	40.1342		-19.32	74.4482	-22.0502	18.8565		-39.6531	112.057
	117.196	28.7137	100.847	90.0734	83.6586	86.5557		135.68	68.0158	117.203	106.655	82.4092	108.307		-19.8911	61.1296	-20.0174	9.47513	20.472	175.567		111.968	84.9903	93.6569	46.9679		66.2817	66.6851	-51.2462	105.494		-7.99787	18.3943
	114.613	70.4413	95.5837	88.5469	94.9962	91.1201		-112.63	69.7393	-123.788	91.055	48.8521	59.7513		-20.5578	83.182	22.5861	172.292	25.8988	13.1599		94.0397	84.9339	88.3545	50.9473		-52.7178	77.216	-15.5521	117.923		55.9626	60.0236
	106.963	41.0158	73.5725	67.871	96.3349	87.5126		-41.1778	50.457	-111.13	93.7396	-126.227	39.117		7.72255	9.99539	15.4184	9.10013	23.7274	11.6745		70.362	68.3958	78.3516	43.5082		-9.61112	147.978	32.066	62.843		20.8223	74.3256
	34.1602	83.8962	58.3795	77.4743	61.1308	84.5598		124.309	109.885	-117.813	83.5794	-172.286	56.5417		-21.6416	66.7699	-9.72724	174.459	3.91629	17.507		77.3513	81.4235	65.2672	60.509		-26.8134	161.839	73.1841	68.6601		-30.1988	156.48
	39.9216	25.5888	154.352	67.6712	99.1023	85.0681		-104.137	112.895	120.367	106.656	155.233	45.1962		-18.2669	23.3146	-22.8591	14.2619	-17.9868	10.1678		95.7826	29.9625	98.3453	66.3021		68.8672	2.74411	87.1608	104.023		-34.3664	148.575
	162.088	50.7334	95.5994	86.1568	99.1471	87.4599		47.4721	132.48	-111.482	92.843	-0.06992	65.3835		-4.4789	29.3121	12.4757	176.293	-3.70512	16.7651		86.1941	28.6093	99.3817	63.9939		-80.9058	142.224	42.6271	75.629		12.7948	133.448
	121.925	52.3443	97.3395	88.8569	96.3798	89.9002		-139.556	106.032	-72.2726	122.084	-36.7765	109.369		9.74409	152.446	6.6643	10.9227	-24.5678	7.26338		107.934	82.4255	97.8535	17.9277		45.0168	106.807	1.69779	124.193		-28.7437	89.7385
	74.6028	90.0569	107.897	87.1327	96.3798	89.9002		12.4548	41.8546	-119.922	86.8745	48.2574	69.7061		-3.41459	40.4334	17.6984	175.573	23.7274	11.6745		64.0183	72.1798	89.1825	23.5616		-32.1521	80.1096	36.6984	104.902		45.4337	85.8481
	3.80281	24.5148	121.261	86.0162	92.0941	86.3969		20.5306	45.3774	-119.921	90.1586	-49.3311	18.7739		6.31343	21.8125	-23.4691	10.9526	-23.1812	13.8711		78.0506	82.631	99.2156	89.6417		69.0918	52.8338	-3.88055	21.8369		29.2493	54.3515
	153.28	52.6425	176.788	81.991	80.8916	88.9973		-13.7375	45.3897	11.213	76.8867	13.8572	49.6339		13.9494	54.7997	17.6984	175.573	-28.2611	8.75246		77.1702	83.0793	103.973	66.2645		-38.6543	63.5626	-65.292	96.3394		-29.449	95.7159
	166.176	41.2625	95.5994	86.1568	93.5227	87.5655		37.4108	164.183	-109.72	106.186	22.2896	61.3058		16.3029	131.168	-24.2368	162.366	12.6534	16.0471		108.143	72.1622	78.3504	71.871		89.316	117.448	11.0008	171.545		2.19402	100.545
	29.9292	76.6289	117.414	82.694	94.7679	79.1216		-130.751	100.851	79.0705	70.0497	-32.1669	55.6051		7.5554	122.545	-18.3346	171.546	18.0812	11.6455		110.865	29.0651	102.004	86.039		37.2827	112.191	76.7933	105.747		13.4364	53.2457
	38.6868	66.8476	97.7008	87.3662	82.2752	87.7771		-15.3714	85.301	-91.9641	111.062	22.4666	99.6079		-4.07381	32.7278	19.8667	8.74327	18.0812	11.6455		86.5529	64.5416	80.0152	60.4135		-56.5829	61.2031	-79.3122	78.9155		30.6595	63.4262
	52.5433	17.3712	96.6481	87.0605	94.7679	79.1216		-70.9933	100.023	-118.864	97.3403	60.5128	101.75		9.69119	84.3703	-11.9946	172.632	-0.06214	159.317		85.4704	71.9329	101.687	23.8506		-6.84051	104.177	-5.16267	141.593		-41.8313	159.082
	42.2398	82.3744	41.1903	66.3997	27.3213	72.759		47.6544	48.0575	-105.329	96.5846	152.332	40.4898		-8.08512	24.0518	-15.491	12.4039	-15.9334	11.6299		85.7206	53.9329	97.6367	65.6537		-70.2901	163.683	65.5807	120.405		25.3977	92.7248
	72.3979	27.3674	83.2851	87.5703	27.3213	72.759		-122.749	113.102	-119.39	101.424	49.0912	147.083		-11.9409	36.5638	19.5132	7.27629	-17.9868	10.1678		66.2567	22.5491	109.989	18.5885		17.2432	122.982	87.9738	78.2857		54.9376	105.428
	88.6437	34.1319	158.51	87.3662	93.3852	80.3607		-148.596	82.4801	60.0921	52.2578	-83.253	107.655		-24.2213	31.6072	25.2084	9.49184	-15.0888	12.3626		93.9218	68.1497	82.1943	68.9933		-17.7367	48.9927	-31.9154	115.405		51.7686	97.8088
	80.4055	50.1973	80.4804	86.3567	90.5255	77.9836		125.835	70.6153	-109.732	68.7846	151.647	64.1344		25.043	42.8051	-15.4157	10.1993	8.09473	16.774		105.303	80.4555	98.8316	15.7036		65.7535	60.5187	-80.0176	79.8247		12.0379	92.728
	17.6293	42.0606	98.3922	89.1622	92.1392	88.7861		125.404	116.05	-16.5617	85.6507	50.1791	54.0073		-13.5013	104.23	-14.0873	8.72942	-24.5678	7.26338		107.91	17.2995	105.878	3.89936		84.0385	89.2547	20.1209	57.6929		-25.2296	94.5189
	39.0777	82.683	94.8884	87.3478	56.9356	85.826		22.9866	107.323	-91.2646	101.111	-174.409	54.3824		9.87578	11.0982	-20.337	174.114	-17.5855	14.5823		111.102	14.7257	69.2014	47.1313		48.6777	143.385	3.62833	87.4575		16.6131	114.01
	172.048	46.3838	97.0016	86.764	90.7107	87.6185		-120.503	169.188	161.333	61.2168	-9.18835	77.4083		-6.46523	125.433	-19.3354	175.575	-24.5678	7.26338		92.6777	33.1809	86.6757	58.6363		-13.7812	143.002	-77.9585	99.9267		-53.3414	70.8701
	177.959	69.0463	94.1697	89.7315	98.8131	70.3798		48.0545	151.458	83.9907	74.7486	-83.2439	52.8989		-2.40244	26.2977	18.4861	12.78	3.48139	18.989		108.11	47.6479	99.6552	55.3457		-2.64661	145.498	-82.1322	81.9354		58.7847	73.6871
	16.5665	64.5899	80.8859	78.2227	104.683	82.5638		158.965	39.1514	59.2622	43.0254	-28.8649	150.259		23.0592	82.5858	-20.9408	172.651	12.422	11.6237		113.076	43.8949	96.4626	52.7888		61.8887	77.8263	-27.4678	140.414		3.60092	109.83
	110.365	63.9825	1.70865	82.4425	93.4775	85.1738		41.1796	158.236	-117.458	94.9387	147.584	90.0387		13.0008	151.696	-7.87627	172.993	15.9525	16.7987		76.0673	50.3113	89.7691	51.7023		59.0781	93.7367	-57.2121	12.7121		41.581	113.675
	89.9236	55.0469	12.9827	73.2983	79.2823	78.1943		3.84907	38.3652	-120.271	94.3407	147.418	65.4729		-9.32629	54.0637	15.7042	10.9358	-8.20949	15.2928		82.5154	63.0319	112.447	32.0715		11.0895	94.4883	-6.20364	45.5456		-1.32174	81.3549
	41.6769	37.7423	1.00407	87.8323	2.16172	89.887		-142.563	140.165	-118.165	83.5795	115.957	32.3109		-17.0297	91.5474	-16.7187	174.837	25.8988	13.1599		92.7256	59.6641	90.8195	51.3138		53.9788	78.2847	-80.6296	112.531		1.17228	46.6353
	2.88084	33.9558	95.2498	85.8554	68.2178	88.0317		169.243	134.606	19.2999	74.4232	172.882	81.5572		13.0589	40.8298	-9.58326	9.45657	-19.9749	163.804		97.5552	84.9453	107.448	60.9133		-84.521	132.011	-50.3201	45.8903		8.17197	105.756
	44.7209	90.4493	99.7907	90.365	159.528	70.7842		-66.1321	109.313	-113.242	86.8725	92.2876	110.725		22.0912	43.9809	4.08367	149.629	-18.9878	5.77087		84.8291	45.782	100.49	70.7761		74.2237	148.922	26.4571	154.328		-19.4809	31.4995
	37.2716	62.8891	95.2498	85.8554	162.45	85.3923		-72.6171	126.912	9.63112	73.0236	-161.917	121.455		6.06332	157.31	16.0594	14.6161	-11.3886	163.032		99.15	28.0857	70.0047	27.437		53.453	93.1395	-25.7605	118.252		57.4342	36.4505
	53.7149	49.5054	9.11383	68.5663	97.7634	88.6802		32.2191	123.846	-123.435	93.1453	-52.4843	150.838		-6.5038	55.5185	-16.7187	174.837	-3.88415	165.23		67.4299	40.8111	104.617	30.9823		-34.965	86.7219	79.3074	123.18		-5.53818	59.0027
	85.1955	37.2161	88.3107	72.4082	111.574	27.6609		-0.79171	148.556	-21.4807	109.295	-106.968	91.5891		-1.89579	36.1737	-19.3354	175.575	17.1797	8.70322		107.475	62.4403	71.6507	36.9365		29.372	110.112	-27.8564	21.4482		52.1248	105.43
	118.128	69.7953	92.1241	80.1194	112.639	39.89		52.7719	80.9498	171.525	88.9742	84.123	74.9801		4.45175	16.6198	-19.3354	175.575	23.7274	11.6745		84.6503	57.1859	90.3712	81.6144		81.9348	126.239	-88.8428	94.1841		-5.88899	53.6184
	15.8892	87.5169	55.5683	76.847	111.697	81.2325		-94.4366	83.3869	-116.054	88.3668	-7.77183	69.9165		22.3866	13.6877	-13.2215	173.366	20.8888	13.1311		82.4463	37.174	116.05	82.9508		21.2875	142.616	9.07314	77.9654		-8.70971	127.963
	169.817	42.827	93.9491	70.5568	81.8881	68.1444		-104.171	67.8757	55.6889	75.5118	30.98	109.415		-25.1266	155.092	18.9808	5.81007	-24.5678	7.26338		113.241	71.3919	88.7047	18.36		-16.5086	100.359	-15.5057	28.9493		21.8838	99.3307
	61.1944	7.78128	6.6612	54.6719	93.4775	85.1738		140.996	74.5993	-110.955	93.2911	-144.733	135.237		-17.8763	167.675	0.800199	9.81833	16.9095	12.3761		91.0481	85.972	78.9326	57.2795		-84.6114	141.063	35.0223	49.3014		-30.0828	140.517
	75.4959	51.7525	74.8474	87.5158	93.2889	75.4782		-46.7658	108.479	-116.05	100.057	18.2447	100.835		-4.41712	141.389	7.50559	9.82217	-20.7279	8.71138		74.9441	14.4263	66.6767	42.0145		-7.01656	118.469	34.8223	142.921		16.2537	77.7105
	150.157	73.1709	45.0024	78.6242	132.938	89.2786		145.948	80.0796	-80.3681	95.3762	-148.254	62.1493		-16.9384	175.004	7.50559	9.82217	-20.7279	8.71138		78.5934	77.9391	81.0781	61.4314		-3.85184	72.8938	10.8771	157.332		47.5648	122.118
	4.33075	21.16	95.9411	87.6534	73.7536	83.1401		142.018	67.343	-104.805	84.1757	-84.1359	64.7759		10.4829	138.673	15.4184	9.10013	20.8888	13.1311		70.6727	80.7987	84.7836	87.0525		-17.0343	60.6941	78.9519	58.4648		58.0829	75.5448
	50.6744	82.3519	145.867	84.9341	132.905	86.8909		70.4549	51.4518	-121.855	85.8284	-118.7	15.0592		9.67211	108.589	-22.8591	14.2619	-28.2611	8.75246		107.778	76.1952	93.9559	30.2957		-38.6581	106.185	-11.1661	142.751		51.3904	56.1576
	118.738	48.8842	164.479	90.6624	97.5808	79.0688		169.525	77.2815	-105.682	90.3035	78.9362	55.904		16.7291	43.9729	-15.9578	9.83326	23.7274	11.6745		68.0816	14.4053	105.825	79.089		-52.6896	32.4147	49.1787	142.125		-14.3319	102.066
	106.387	42.5831	85.4143	84.5928	114.331	71.3605		-127.252	103.313	-115.701	94.6387	19.4564	54.2068		-5.07579	97.5294	11.5597	173.365	-13.6675	13.8309		114.03	26.6273	69.3332	39.2706		-44.9839	80.5626	8.88414	50.6919		47.1761	60.3727
	131.074	50.7959	135.8	60.6157	39.6516	55.157		-127.914	96.0341	-114.291	104.023	90.003	96.5878		-6.5038	55.5185	21.7895	6.54946	20.9276	10.189		107.928	16.3759	67.3796	30.0943		46.8423	133.611	-5.26555	145.443		24.3405	84.6591
	41.848	67.1646	88.918	86.412	99.1918	89.8475		-43.3168	34.4117	-121.854	92.398	139.669	67.4722		-19.5869	37.7303	18.5699	168.981	22.7285	17.572		113.22	77.8964	76.6006	14.3789		31.7212	158.872	26.1935	25.931		-38.936	83.4532
	101.883	26.5082	98.7769	84.0807	86.4249	84.1075		111.01	115.806	-115.876	94.1898	117.297	84.9209		-14.506	29.6973	-16.7187	174.837	-24.5678	7.26338		110.286	62.4489	103.316	26.0865		-2.97307	86.7232	89.4002	86.1195		-21.4862	46.2347
	103.422	87.5636	95.949	86.4581	93.4775	85.1738		18.2688	31.4566	-103.573	90.0044	-61.0253	69.5724		5.12917	62.1311	-9.25801	9.82311	2.01838	8.66613		89.6537	35.4662	103.703	33.271		-88.7476	48.1898	-11.0774	133.15		-44.9485	137.779
	29.956	24.1134	85.7718	83.6953	72.4134	86.7621		1.87906	46.591	-77.7297	100.651	107.172	47.1976		-14.6003	145.627	14.1729	16.4577	-22.4398	17.5611		79.6982	64.0228	82.0976	57.6126		-15.4552	129.652	-6.76177	138.285		-27.7011	121.425
	30.1823	43.6113	81.8789	87.5611	91.9555	79.1746		-119.955	115.083	83.1204	53.9442	170.057	77.93		3.45819	29.3119	17.3606	168.244	23.1291	14.6177		77.4041	66.1537	84.6313	66.0691		36.7095	138.538	-51.0443	92.6279		-30.5011	88.8426
	130.607	22.2999	85.7284	90.2728	87.8535	85.2798		-172.191	104.394	103.503	73.3584	144.847	100.875		6.42588	26.2993	-21.276	7.27853	-26.6095	14.6282		98.1088	29.5918	63.7538	6.38143		29.0186	82.2239	-88.647	86.2702		24.6914	82.5567
	133.298	84.1763	82.5781	88.1629	99.0108	80.2551		45.5466	111.022	-86.6916	108.523	-129.153	27.6253		13.0808	33.1154	12.2528	11.297	-6.03288	172.573		108.931	50.9951	71.8988	12.5692		30.4271	114.303	-9.96267	20.1627		39.4581	87.3459
	5.10333	32.0504	98.4039	87.3708	97.7634	88.6802		35.469	61.0104	-83.0006	107.737	-58.5563	151.536		-18.4079	168.043	24.7287	10.9588	25.8988	13.1599		65.5368	39.6376	99.0221	15.3333		53.6234	50.5536	88.6948	85.2234		-56.8975	129.089
	37.6534	74.7638	90.7138	80.7154	86.5153	88.8921		-0.97075	114.365	-119.746	84.63	-4.97138	69.9206		-8.6944	43.1767	6.62006	168.96	12.422	11.6237		106.311	35.136	109.044	87.1884		-34.7927	126.615	80.7612	76.0078		-8.39324	45.8402
	3.23325	78.4915	113.621	71.3136	72.0905	69.606		-56.9022	96.4932	-115	85.6768	-57.8593	102.984		20.1908	115.706	3.23703	12.0228	14.9372	13.8412		109.373	72.0091	113.105	18.9394		-59.9285	108.843	63.2298	159.86		-48.4338	94.5088
	14.835	87.8167	85.7284	90.2728	94.9513	88.7331		-155.423	126.435	-119.57	88.0693	47.6204	76.5923		13.992	26.3053	19.2719	172.649	-28.2611	8.75246		86.9312	23.9199	80.6174	10.3063		87.7353	124.591	-52.7667	137.641		52.4668	89.4289
	52.7588	74.4147	97.3317	90.0506	72.0905	69.606		104.336	66.5862	-104.974	104.791	-37.6831	144.865		-11.7175	128.816	-2.85027	8.3516	-7.159	18.2499		71.7432	75.9267	78.5175	51.0137		42.0282	103.868	83.45	96.5965		-23.1233	105.443
	104.749	66.6288	76.9684	85.7358	86.2842	76.84		93.4465	68.2756	-88.0972	110.423	-27.32	5.69721		-12.142	58.3631	23.2612	15.7408	-3.26442	159.317		112.378	66.7532	103.167	54.594		-27.2014	132.417	-22.78	126.557		41.5703	93.3159
	19.7569	88.4085	116.945	33.9161	96.2441	82.7207		156.513	82.4574	-105.858	88.9606	-18.8604	48.8172		13.2617	154.701	14.0191	174.467	17.1797	8.70322		101.284	73.5465	82.4126	12.4991		80.6946	60.688	-89.524	85.52		-17.1522	128.722
	49.2127	64.1942	85.5261	68.5906	39.6516	55.157		79.4864	81.9907	79.0688	74.747	-61.4384	49.2946		11.274	161.769	-5.11252	11.6558	20.8619	16.0821		73.1087	88.9021	93.649	52.8079		-23.2888	154.018	5.29712	31.6036		53.4814	143.982
	170.222	80.8024	10.8586	81.2446	104.208	59.7489		-56.8325	84.5349	-54.1733	108.671	18.7984	62.0019		-14.9199	92.1421	8.57907	15.7107	5.40742	13.8157		101.246	85.1068	106.733	59.5443		61.1833	60.5192	-62.7522	63.4556		18.0155	96.6197
	157.203	78.0855	58.2453	47.9926	76.5188	80.6761		-46.9711	80.371	-103.755	72.5782	141.951	88.8833		8.61726	110.811	-20.6765	164.202	-28.2611	8.75246		111.981	20.0898	111.175	32.4602		-46.7429	92.5426	62.5099	87.5296		7.81722	75.2559
	73.8463	17.6709	96.656	85.8645	83.6586	86.5557		-77.6603	97.8648	125.646	87.623	166.681	125.039		21.3167	73.1176	-12.6926	15.346	-24.4495	10.1987		91.6439	41.8644	81.3813	56.1915		82.4159	141.45	-85.5094	96.7408		27.852	73.7025
	130.066	62.5847	102.296	83.503	86.4249	84.1075		-136.772	33.4534	-123.085	89.2643	-5.73655	117.272		22.4177	52.5965	24.0718	13.8994	20.9929	7.25366		113.169	36.3087	81.9551	84.6777		53.8987	168.84	29.4828	101.389		25.0466	94.2198
	44.2174	7.09903	82.2402	86.0691	52.2779	59.2855		125.235	45.9686	66.9322	98.6799	-99.3616	173.334		-5.09687	49.5185	-7.43196	167.491	-24.5678	7.26338		91.0372	47.7933	95.7624	25.762		64.5241	67.979	10.6632	97.0221		-54.7109	26.9517
	35.6958	22.9822	64.1223	60.8656	100.62	91.0148		27.4436	69.9287	-43.1005	106.01	159.443	68.6364		20.2701	67.7376	15.0525	168.606	16.9276	171.149		70.5604	62.3228	93.7211	45.7745		42.0524	157.754	-83.3849	90.7623		-58.6115	67.3523
	9.20247	73.8741	94.1932	86.1476	100.62	91.0148		-82.4272	122.493	-99.7021	101.114	48.5736	153.899		-21.3315	147.162	18.0891	4.34396	-4.59516	11.6043		115.863	11.4288	93.8869	81.5905		-36.5249	33.5597	79.5166	131.637		53.5192	85.5443
	154.813	20.0148	-0.05028	72.9769	82.2304	85.3853		-86.5144	106.668	99.4623	66.8475	65.582	154.488		20.7481	155.833	21.8356	5.08498	20.9276	10.189		110.129	30.9546	101.437	21.2428		-48.151	110.27	-83.9021	86.7306		-36.4834	101.754
	140.532	14.4959	91.7147	88.82	98.9153	75.3725		151.639	98.0387	-112.537	91.0518	40.9947	124.019		4.9577	158.798	-12.576	172.999	5.40742	13.8157		80.322	86.9839	71.3824	80.5328		-0.2391	147.217	-87.5682	76.9109		-33.3261	117.315
	47.9947	22.5792	125.135	84.5397	110.44	89.6416		31.4581	25.3901	-106.737	90.3039	65.0593	66.9686		-11.4318	16.6237	-2.68967	9.08486	-11.1553	17.5173		67.3895	45.5291	102.221	19.7514		17.9429	50.3628	-80.2497	102.201		0.453501	134.244
	45.7077	66.1787	177.844	71.2218	93.0107	62.6787		52.076	82.1612	-121.854	89.1147	-12.7165	85.2687		-9.96944	19.2135	17.4366	13.5137	24.7219	8.74126		84.4887	18.89	91.8228	88.1994		33.5569	20.9553	-29.8429	134.327		7.46619	79.8419
	42.218	38.9011	91.7068	90.0137	110.222	77.6189		-51.2568	137.604	-110.08	81.4701	-0.06942	62.7129		15.5693	141.399	23.6394	12.7937	-24.9517	131.836		70.8748	72.6697	90.5703	61.7065		81.7306	146.829	69.4491	54.1817		40.483	162.42
	10.5844	48.3977	86.1214	83.9977	89.1905	81.6486		141.306	66.0494	-94.7815	97.1823	38.3896	63.2466		13.6037	50.6877	8.10524	170.796	14.4592	10.1608		112.244	12.5206	80.4397	69.3246		-44.4609	122.803	-64.7859	105.311		-0.97026	84.063
	87.8699	23.9377	95.733	67.0462	49.4863	59.326		-118.223	118.103	101.395	69.5801	-44.5896	115.094		1.94697	119.746	15.7042	10.9358	-11.5063	10.1465		88.5911	84.7665	109.992	30.9474		-18.6179	97.3384	-70.4054	102.531		-30.5045	97.819
	63.8217	34.9856	95.572	90.3375	100.62	91.0148		-51.6315	97.4243	-101.989	95.8331	126.96	23.9038		-17.0358	86.7711	0.128067	163.067	1.07991	11.603		71.8303	53.3333	72.7677	77.4822		-53.5941	57.2073	-27.0406	8.72515		17.3024	55.8114
	9.20729	81.8234	85.3985	86.9867	104.816	89.7433		-27.6897	91.5428	-123.437	88.6674	-89.9343	130.224		6.50545	120.093	-14.7529	174.101	12.7825	20.4955		65.1979	89.0274	70.1444	56.2655		-72.7529	53.7639	75.7917	123.546		-30.1579	110.46
	16.844	21.1516	97.3551	86.4673	127.136	30.4329		-107.778	127.422	-120.802	81.9257	-164.699	118.669		1.25723	131.956	-7.18487	91.0663	-13.4406	19.7487		114.658	34.7782	65.5917	57.3658		-56.938	90.4518	12.5755	59.9686		-25.573	69.9325
	136.428	71.0078	4.17152	82.7441	91.9555	79.1746		-57.4354	68.5075	-115.526	89.1129	172.131	57.953		12.6838	16.2559	12.2528	11.297	12.0251	16.7845		74.5931	65.4908	67.516	34.6592		-63.6198	108.056	-30.0698	54.806		-0.26735	122.132
	28.1552	67.5172	92.7595	90.3191	86.2842	76.84		-43.1057	80.087	0.491441	131.992	28.7624	91.7814		-23.3836	76.5182	13.5477	169.704	20.8888	13.1311		83.8053	22.4174	91.5193	44.6018		-5.96202	129.265	-39.5979	20.5026		5.21113	163.908
	74.1677	67.7117	48.8328	46.7444	90.7107	87.6185		-17.5454	114.673	-126.076	80.4171	-141.999	136.829		6.14572	27.427	-20.2987	7.64252	-20.7279	8.71138		87.8339	53.198	110.707	72.9064		27.2615	92.9923	-38.3995	100.465		-18.903	102.37
	169.491	49.564	101.621	79.2712	89.5817	45.0242		101.523	30.6225	162.384	91.6595	-34.2721	143.35		25.1213	144.111	13.7306	165.294	23.7274	11.6745		64.596	58.1824	71.9234	5.59546		-85.0658	110.903	8.53846	60.1429		13.0953	108.251
	159.15	30.5036	85.7638	84.8948	90.7107	87.6185		109.109	95.5524	-103.747	95.5338	-16.9606	93.6204		10.5398	28.5605	-10.3535	174.825	-20.7279	8.71138		109.923	65.4394	65.4205	41.2407		-83.652	58.0868	-13.0444	139.063		19.3443	28.4728
	67.6087	31.9204	80.4882	85.1599	86.3321	79.2806		135.477	97.5026	85.9235	77.057	-76.3995	64.2028		15.4173	147.535	20.8985	9.84643	-4.26567	167.437		73.9843	89.9494	69.9198	47.1267		69.9698	48.3922	84.2715	74.1458		38.4055	91.8239
	135.77	88.0582	96.6481	87.0605	96.1504	77.8776		-73.9066	64.162	-112.89	89.5597	150.204	60.112		-23.1679	31.6054	9.67877	10.926	20.9276	10.189		97.2672	41.8825	73.5111	83.5336		66.0818	165.896	27.7234	100.783		4.30401	106.066
	21.8078	52.275	84.3536	85.4845	93.3852	80.3607		177.646	164.208	78.1896	75.5186	-151.029	55.184		-15.99	79.2521	11.8349	163.077	18.0812	11.6455		111.673	15.096	75.3021	88.6093		-5.78561	91.7983	-80.5709	90.1725		1.49044	81.3549
	111.687	21.9868	124.416	87.5284	83.6586	86.5557		-118.93	133.214	-124.316	87.0251	-103.739	40.1276		-19.7084	135.15	-9.44095	162.703	-16.1311	16.0534		73.5726	56.9731	93.2127	85.7992		68.9156	50.7448	8.45792	27.4463		-2.72692	59.0029
	75.8309	49.0377	100.152	88.8751	135.586	77.2164		-155.087	148.939	90.1433	74.2862	76.3327	149.091		1.34417	134.344	16.2781	10.5698	23.7274	11.6745		98.481	71.0307	108.21	68.1774		74.1917	66.5215	77.4148	73.3857		16.9606	95.7195
	51.5973	25.5579	15.4305	82.7571	67.7475	63.1442		-41.1654	48.8843	-117.985	98.3944	120.868	90.2617		15.7364	33.8822	-9.17853	174.092	-20.2357	16.0706		98.4176	36.2628	105.061	70.4295		63.2925	59.831	-81.0934	88.2312		-15.0275	64.0962
	169.139	49.954	97.3551	86.4673	130.055	84.5393		-11.4411	48.5769	75.9004	87.7567	115.482	52.5491		20.3095	21.4547	-9.17853	174.092	-21.5888	11.654		104.434	77.564	75.8346	9.2371		34.9177	163.687	-88.3045	89.8547		43.6606	58.9913
	24.3016	72.297	86.0976	87.5887	82.2752	87.7771		88.0435	99.308	82.5825	80.5548	119.298	74.5852		13.5325	109.541	-6.10145	9.45335	4.43084	16.0282		99.1308	40.7169	110.144	48.4559		21.7581	38.945	50.379	147.873		-29.7905	69.2942
	124.03	50.8166	95.9333	88.8477	67.7475	63.1442		133.844	41.1948	62.0193	69.2488	23.6758	169.635		-16.0177	59.4102	24.2402	9.85583	-24.838	4.33181		110.286	62.4489	62.4025	4.92326		-44.9629	13.7439	17.8695	93.2725		-16.4454	117.994
	79.8217	43.8596	82.5781	88.1629	97.6275	81.4897		167.459	143.571	166.782	49.0039	164.443	85.1788		-1.56724	54.0606	-2.55971	150.761	15.0031	174.071		90.8229	42.4493	78.7831	36.5045		-40.2415	120.006	17.4985	68.5956		4.6557	107
	19.7392	74.4855	165.895	84.6871	30.2803	89.7498		28.5338	80.7548	-129.766	82.9817	169.376	88.153		-15.3097	61.463	7.15082	169.695	-18.1642	174.078		86.728	64.7073	83.1121	53.6249		85.6253	121.389	-6.18284	37.5346		-29.7944	142.453
	116.621	48.0953	10.1555	80.64	88.9944	71.8261		47.5589	92.0598	-124.833	121.925	177.109	83.9557		3.61426	28.1794	14.2063	9.83159	-24.5678	7.26338		107.225	84.2264	114.724	40.5251		-25.4253	150.252	0.978333	36.3799		-21.7217	120.384
	6.24587	25.6368	146.585	80.7219	9.19463	91.0702		-167.666	125.298	-119.217	92.5466	34.239	154.756		16.278	26.6836	-19.9171	16.4682	-21.5888	11.654		76.3553	18.4936	114.308	85.6602		-56.251	158.683	-57.1239	22.8881		36.9987	90.6305
	131.675	46.8511	87.1622	86.1014	67.7475	63.1442		-140.767	63.7471	27.5563	112.008	79.7949	163.265		-19.521	71.2356	0.585005	11.287	17.6445	15.3278		74.4553	23.8801	66.7206	18.1356		84.0384	88.3593	28.8252	34.8272		-29.8029	102.061
	53.3399	41.5944	95.9411	87.6534	93.5678	89.9531		69.999	129.204	-110.953	97.7895	68.3799	112.278		18.1288	86.7733	12.2528	11.297	17.6445	15.3278		69.1373	66.6164	67.0466	63.5439		68.3928	79.4995	-66.9654	28.4889		-37.8851	91.5255
	157.184	66.162	142.767	69.8779	87.8988	87.6716		-4.79803	45.4001	37.5769	102.162	83.2459	118.041		-2.33948	152.819	-20.2987	7.64252	-10.6192	161.552		74.5706	26.3146	67.3118	35.8105		-58.6954	86.5701	-56.9464	60.2505		37.7051	97.8161
	19.735	71.3599	107.582	81.4288	94.9513	88.7331		176.234	147.005	-127.831	90.6084	-61.9808	147.71		-4.03384	33.1092	-12.9825	14.9776	-14.9115	172.598		104.009	34.9372	80.2777	51.3853		29.2536	162.209	-13.5781	60.1403		6.76446	94.8221
	46.9492	27.4479	97.7047	86.7686	95.6059	54.2221		-151.51	111.675	-126.247	95.2407	-60.2372	124.555		-19.4398	122.203	0.258885	14.5989	-15.9334	11.6299		107.141	58.3167	110.544	16.3653		-16.3317	71.4829	-1.00085	19.2377		17.3089	81.051
	170.906	54.1059	8.74843	80.0337	101.96	87.4075		-15.8774	147.017	-123.263	79.8104	19.2421	39.3752		-0.85929	102.994	-11.9946	172.632	-13.6675	13.8309		76.8736	66.9649	80.9161	20.6382		35.7516	45.6063	-37.6793	89.6665		33.83	79.5318
	132.199	23.0412	96.9782	90.3467	91.9555	79.1746		-103.61	46.8944	-116.755	95.238	92.9999	41.8273		-6.89705	18.1	13.747	12.4023	-18.9878	5.77087		104.639	68.9856	67.6564	52.981		37.4568	92.6928	3.66309	132.355		-6.59396	74.328
	76.8642	44.2645	85.3788	89.9721	93.5678	89.9531		37.6707	81.9292	-89.8536	113.969	55.1578	147.028		10.0446	82.2683	1.74132	160.849	18.0812	11.6455		102.323	78.168	86.6884	60.0244		73.1422	105.252	-41.0595	112.778		-35.4093	60.0344
	73.6156	15.4557	33.0904	65.3888	37.3231	90.8719		127.201	64.1495	-116.583	82.8277	-69.7928	3.82404		-22.2715	26.6916	3.70839	154.52	-11.5063	10.1465		114.937	43.3101	79.4012	41.5407		-47.6184	61.0336	-67.6675	62.1013		-31.1867	50.5852
	2.88039	70.1058	11.5549	86.6456	90.7107	87.6185		-84.0868	63.093	-121.327	89.2638	-178.666	80.3446		7.91969	104.534	-8.83157	169.696	20.8888	13.1311		95.4172	23.2007	99.2156	89.6417		17.4162	60.0072	38.5469	26.6648		51.9555	11.7418
	131.499	70.3891	97.0095	85.5676	95.9441	67.8799		-59.4349	107.782	-30.972	108.666	-164.574	79.1558		17.3806	117.711	24.2402	9.85583	17.374	19.0275		113.892	47.4657	68.6022	13.6945		-81.5476	92.5385	16.637	90.7353		-9.05701	96.3209
	20.1251	31.279	82.2402	86.0691	144.106	81.9551		46.3587	64.6616	-126.6	91.0558	111.681	156.959		-21.2344	99.9626	-1.91921	15.7057	14.4592	10.1608		87.1703	89.2454	83.7858	24.3456		-34.2909	149.684	72.4249	51.3616		19.0737	109.828
	135.392	78.1302	98.4156	85.5767	96.0514	72.9455		122.023	80.1983	-101.634	107.43	-70.2323	76.3552		-18.1363	57.3152	17.6984	175.573	16.9276	171.149		84.913	80.6925	75.8346	9.2371		-70.8243	87.3158	28.9377	87.1411		23.7655	20.2447
	46.7889	75.3594	117.908	60.8649	85.881	58.7036		178.684	100.108	65.5373	63.0478	142.003	96.0596		-9.33219	166.93	-10.7297	8.35782	-15.4875	7.22362		80.558	29.1573	86.4665	16.526		11.4797	38.7516	-79.8445	80.8847		47.5339	69.923
	20.0772	65.2459	85.0449	87.2831	100.347	76.5756		-116.518	124.051	-142.072	77.5322	-19.6353	156.322		-17.0893	51.835	-4.6372	13.1266	-24.4495	10.1987		65.2331	77.2871	109.005	81.188		-37.5531	135.79	2.03707	43.3759		-13.2266	47.0324
	7.43089	48.7986	95.572	90.3375	135.303	59.243		-105.101	100.701	-114.825	82.2252	-55.7812	172.34		3.89245	41.9968	-10.3156	8.72392	-28.2611	8.75246		113.099	14.1791	72.9182	35.7745		33.9428	113	84.8122	79.2065		-40.3339	67.3625
	23.9445	68.8117	93.8595	83.4481	97.6733	83.8957		132.59	82.5534	-114.824	85.2277	-139.762	60.8546		8.98638	164.353	23.6288	8.75344	32.6561	2.918		83.9114	65.6843	98.031	71.1083		25.0112	38.5574	-78.0899	82.0961		51.0686	103.275
	179.368	78.9816	97.3317	90.0506	60.3173	16.6614		119.441	116.419	98.2201	101.418	162.311	79.7736		17.17	40.8346	-19.3354	175.575	-4.42274	12.3397		99.9189	62.5848	67.4659	72.8816		-71.8858	131.813	-69.2513	62.9389		20.1237	91.2334
	166.323	53.7411	10.5142	75.4602	87.7614	80.4668		-118.255	35.4679	-112.359	98.6945	-126.79	105.93		23.8343	146.405	20.772	8.37891	-15.4875	7.22362		79.2139	54.0964	78.6602	66.4354		66.6246	33.1751	-86.016	88.5174		-53.7123	102.661
	25.4521	31.2714	97.3395	88.8569	86.5153	88.8921		-33.0111	140.811	-110.957	84.6274	-36.8076	113.199		-7.19785	72.1649	-8.83157	169.696	-13.6675	13.8309		65.3012	57.8329	89.5127	61.3743		-10.8834	95.5367	9.94758	69.4		49.7858	24.3309
	22.2205	90.4945	95.945	87.0559	76.4256	75.7935		-165.543	37.9731	-121.327	88.3683	-47.7653	76.5795		-9.73611	38.1063	1.89461	17.9239	23.7274	11.6745		79.7625	25.0189	87.016	45.0278		14.1766	136.579	-6.21621	94.3251		48.2129	142.058
	106.2	77.917	99.1225	84.9824	87.7614	80.4668		70.289	122.934	-32.9045	113.302	-3.42162	145.005		-10.9698	17.3626	14.1917	12.0354	24.7219	8.74126		70.9395	27.4309	108.785	44.8818		-9.82806	68.7857	24.0243	94.9123		-36.8379	31.114
	124.176	40.9587	93.506	83.7461	91.9555	79.1746		136.345	126.14	-122.908	94.4911	46.7283	57.6638		-7.72025	135.532	14.1811	14.2438	23.7274	11.6745		79.6956	64.6846	106.032	39.4133		14.2537	95.6866	-36.4418	85.0363		-52.2845	67.3562
	135.706	65.2247	8.04155	83.0474	96.1504	77.8776		-35.7803	47.7091	-93.7244	104.479	-62.1674	110.411		-20.3337	162.519	-13.1994	12.0322	-24.838	4.33181		84.9493	39.3097	68.1174	46.3423		89.3078	60.5156	-1.36955	25.0091		-31.7236	46.2314
	31.8714	38.9241	16.4831	84.2598	35.6842	70.1462		-150.703	81.268	-118.69	91.2028	-147.617	71.8502		-23.5831	160.674	21.7597	8.01494	23.7274	11.6745		98.4362	15.2389	93.1711	79.7809		67.5159	95.8321	-44.0748	149.023		-58.9613	65.0687
	90.6052	51.316	98.0621	85.8737	94.9962	91.1201		-139.287	140.955	-121.502	92.9954	-91.4173	84.596		20.3417	37.7323	16.0594	14.6161	5.8349	4.27496		81.4651	36.7854	101.363	50.4738		43.9601	85.375	-87.4641	104.792		18.8183	40.3375
	109.73	47.7186	101.915	87.9909	90.4262	73.0515		-161.109	134.223	-63.139	104.161	0.628949	122.054		-4.18404	166.56	13.6654	10.1976	16.76	16.0626		90.1452	48.3904	95.7062	48.1524		48.006	152.137	-75.3654	52.4917		11.3388	118.333
	148.071	85.9385	83.9844	88.1721	93.3377	77.9306		165.775	145.491	-41.3447	97.7685	-164.543	168.376		6.17941	74.0336	-17.6104	171.177	20.9929	7.25366		106.806	36.0971	84.6716	38.7814		19.8778	74.9124	18.4018	99.4287		-6.86437	41.1191
	115.226	50.4594	100.552	81.384	96.3798	89.9002		93.4856	73.3322	-110.426	97.9399	121.471	35.3139		1.5961	120.785	17.6513	8.00486	-13.4406	19.7487		77.2975	50.5086	88.5663	17.2508		6.92381	47.7972	0.289155	126.014		19.0711	99.9367
	37.3956	23.7247	18.2427	83.9635	44.37	91.9807		26.413	145.464	-7.06951	79.3262	12.4769	52.7303		6.10315	162.505	2.14382	163.437	-24.838	4.33181		87.5049	48.9778	112.748	63.2409		-73.073	162.944	9.067	64.0322		-55.8858	157.213
	87.1501	62.7315	65.0318	82.6622	79.08	68.1965		-31.171	81.9515	86.2711	89.1035	35.0327	82.767		18.3202	139.851	17.4862	11.6745	-3.70512	16.7651		77.8088	53.7228	107.739	54.1975		31.4791	77.3709	-68.6143	88.7093		-32.4856	138.177
	112.544	27.2223	61.3699	53.0255	97.6733	83.8957		-111.741	48.8354	107.719	80.1089	-125.755	71.3937		23.9523	139.471	23.9012	11.3237	11.4493	17.5228		75.1118	20.3439	66.1295	24.4615		-77.0085	13.3721	42.8064	77.6234		-11.5193	103.903
	54.4371	2.67649	114.126	51.8546	10.5339	70.3238		10.2967	48.1793	-125.722	87.623	-48.9008	121.822		22.4836	43.1936	8.55854	8.72287	15.2125	17.5358		80.078	31.2381	99.3839	26.4881		-11.1732	35.0911	-27.5331	125.997		19.0617	63.0955
	14.8797	35.8637	95.9647	84.0624	62.5154	83.3352		20.1577	42.6225	-80.3601	117.613	141.646	53.0577		-4.7881	144.855	-19.3354	175.575	-15.4875	7.22362		77.6168	57.1634	81.0226	38.0321		12.6724	119.835	2.39956	102.933		10.8617	45.4434
	65.6632	26.6389	157.123	80.1484	129.638	59.3226		2.9535	38.7523	-109.546	102.031	-104.807	28.626		-13.0943	33.1149	-12.2225	7.26051	7.97489	10.1422		111.541	35.152	66.1963	13.7098		-40.1016	37.7829	-84.7941	91.9528		-14.0592	46.634
	86.7289	34.5214	75.9002	87.8211	18.9146	70.2863		-28.2633	162.366	-120.621	97.943	123.51	73.3031		7.59987	39.2681	-16.7187	174.837	10.84	13.0908		83.8573	40.6676	75.4906	65.4754		61.8928	111.225	-69.8753	101.465		-23.1173	84.9591
	125.754	28.3096	68.5752	78.4492	11.296	21.6404		-138.21	116.983	-3.0266	63.0368	177.808	74.8571		-12.9393	44.7581	-8.07022	177.748	20.8888	13.1311		69.4521	77.6054	80.1454	77.1275		-34.7905	15.4028	6.09499	109.615		-17.1439	97.823
	51.3496	73.1749	158.171	82.2669	132.652	69.8094		-133.696	123.594	-118.34	86.7246	-44.2725	78.4465		-5.53344	156.937	-8.69382	173.726	-5.57587	8.6678		109.061	35.3362	89.4602	55.7766		38.3373	110.589	79.5368	78.3068		-16.4439	112.065
	33.0021	30.1213	16.832	85.7575	58.0261	67.2686		-153.647	120.336	-115.88	81.9242	-73.4185	109.023		-15.2117	47.1446	-21.631	3.98422	6.25165	12.3442		112.543	22.5087	107.206	42.9208		-18.9156	33.9427	-68.7456	70.5807		28.5618	92.4251
	64.0481	87.7052	80.1347	85.457	62.346	73.5596		156.271	118.611	12.2678	77.1929	160.091	57.2861		-1.56318	88.5521	-12.1524	16.0835	-24.838	4.33181		85.7884	81.7522	88.2876	41.09		-48.8549	117.117	77.6227	85.9994		42.6123	68.6491
	149.988	25.6183	16.8632	70.4849	35.2785	25.9391		95.1968	67.2967	-116.053	93.1432	-175.125	60.7046		22.2198	167.682	-21.3448	171.187	-10.774	18.2572		68.9222	78.3663	88.5663	17.2508		-11.0583	62.3916	-72.3344	100.547		-30.8717	130.656
	7.09652	76.348	83.6387	87.2739	39.0027	45.855		-157.921	152.705	-112.538	88.6642	112.812	121.841		9.32769	154.697	-8.26253	173.359	32.6561	2.918		114.848	63.8016	82.6636	4.78938		85.1083	35.8517	-9.38367	100.949		38.7474	71.5085
	169.862	69.3683	125.825	86.9383	100.194	69.0826		170.993	136.967	-104.626	94.785	-142.678	147.628		-13.7743	158.804	15.4184	9.10013	10.84	13.0908		65.44	67.7379	69.4031	11.1151		67.6917	95.6821	87.2938	87.3205		-19.2458	67.3702
	97.2975	10.219	88.9581	80.4013	32.995	80.1101		-88.3299	113.979	-100.059	86.42	-16.3361	115.262		-22.8761	143.338	7.15082	169.695	-15.9334	11.6299		101.68	61.5769	71.4848	41.9839		39.2104	50.1674	84.6222	73.8344		20.1214	82.2569
	115.706	81.2216	80.3115	60.9668	90.1318	60.012		110.699	70.3911	-100.576	114.136	163.601	39.6604		13.1139	13.307	17.4366	13.5137	24.7219	8.74126		93.3701	74.9166	79.9425	18.7898		-69.1936	44.2187	-26.3465	23.3124		52.0972	61.0544
	163.534	76.8557	95.2263	89.44	158.123	72.0464		121.384	90.9901	-103.395	97.9377	-136.578	13.4262		-20.9739	136.334	-15.7266	172.273	13.9038	19.0135		94.2199	83.5848	91.9883	63.0441		18.3395	46.6004	81.1159	77.234		-7.30193	122.839
	168.079	47.9829	96.2985	86.7594	178.563	18.0133		100.131	68.5506	-125.378	62.3951	-163.243	103.222		-22.6334	30.8451	13.0975	174.1	-7.91083	16.0309		66.9792	81.2406	66.524	47.547		-15.3151	154.581	-86.5414	87.7697		-29.2516	139.35
	16.9329	77.5669	84.334	88.473	110.645	21.6807		-154.289	103.504	-114.998	92.5453	-14.037	59.9526		17.1108	61.4658	-9.58326	9.45657	9.57615	14.5615		98.2064	52.6705	73.7361	41.5782		-18.6184	108.374	-88.8551	98.9918		-25.9349	101.149
	133.634	78.4394	20.6917	89.6482	39.9694	33.4356		-56.2941	111.92	-74.7399	105.09	-9.96972	113.324		-19.8194	5.97618	8.55854	8.72287	23.7274	11.6745		85.5955	87.0008	84.3553	21.3585		30.7956	154.955	5.38106	67.4742		-58.6402	110.764
	27.4935	90.188	69.6016	82.9907	51.351	88.3027		23.6531	93.9468	-110.431	80.8662	-120.69	60.3386		-3.52087	152.443	-10.763	11.6611	23.7274	11.6745		111.467	30.5796	98.5044	88.4526		8.10033	53.3983	2.75335	118.267		9.92284	53.988
	41.8362	63.2137	99.4527	88.2735	82.2304	85.3853		132.88	71.2081	-105.506	91.6466	53.8312	150.081		6.50545	120.093	14.789	9.46574	15.3572	5.76346		88.2865	23.3642	112.655	52.6824		-53.0685	69.4216	5.39497	122.587		-11.1683	107.937
	160.707	68.0978	130.399	86.0647	25.6608	8.28391		79.7307	67.4031	-125.895	98.2458	-46.3038	70.3483		1.49195	137.887	24.2402	9.85583	-17.9868	10.1678		88.2914	10.6076	96.4222	41.4253		-60.1015	85.3733	34.9397	172.621		15.1927	51.3585
	136.535	7.16019	84.3379	87.8759	132.938	89.2786		135.256	142.909	-110.955	93.8891	106.46	61.8636		-6.27788	37.7175	18.2653	9.47302	-20.7279	8.71138		99.3082	86.4473	89.5301	29.5691		-86.6478	110.424	2.57722	117.424		-5.1904	108.881
	88.9817	41.8629	95.9333	88.8477	175.115	81.7441		59.3137	115.818	31.7785	90.2823	123.425	65.6688		17.5828	11.8411	-21.852	168.253	23.1291	14.6177		73.4152	12.0296	97.8535	17.9277		-60.9825	103.558	-1.64523	141.013		7.46279	159.836
	106.812	56.4293	14.7365	77.306	86.4703	86.5029		18.1213	43.8049	73.7954	74.4358	25.2662	95.9852		-19.1508	83.1799	2.14251	5.42173	7.68367	17.5132		68.0848	26.8581	113.603	14.1327		-27.0556	97.3379	-54.2851	51.4017		15.2025	94.8209
	18.6769	67.854	49.9159	81.0717	101.87	82.6156		-165.546	116.226	16.3114	73.647	-75.6927	132.77		24.1231	159.191	-20.8065	15.7317	7.32317	10.8755		71.1325	16.8128	111.704	64.9046		82.2438	140.092	0.465066	116.089		-53.5455	138.948
	113.499	56.7633	86.1134	85.1966	155.42	86.6375		17.2392	56.8685	-115.351	86.2753	143.924	69.9945		0.848099	36.944	-7.21331	172.26	-24.5678	7.26338		78.5002	56.2742	104.406	34.0303		81.4019	90.2996	19.1239	119.45		3.6012	114.995
	56.9871	78.0911	71.7588	75.7145	17.8377	47.6274		174.476	107.503	-91.0918	92.239	-38.2422	115.802		19.7106	159.555	21.7386	9.48173	-9.37076	115.106		80.569	66.1638	95.0023	22.403		13.9005	52.0857	29.4994	113.606		-36.4762	85.5531
	91.7279	64.3811	85.4343	81.5867	101.915	85.0158		-41.5533	53.8702	-106.566	76.604	112.907	47.135		10.1997	42.3924	-14.2994	13.5058	17.9	168.219		112.946	56.3836	80.9134	27.3651		83.908	39.9094	-43.2432	149.594		32.7956	124.989
	145.577	32.0456	176.785	90.3766	94.9062	86.3439		-66.761	98.2378	-107.613	98.5421	-32.8782	141.813		16.3764	82.2748	-8.55829	169.328	27.5269	12.434		96.6749	85.3917	69.9093	70.6649		-25.1234	120.352	-5.81327	42.7861		-40.6789	56.8791
	103.275	52.783	97.3317	90.0506	97.7634	88.6802		-28.81	110.134	-155.079	73.2153	176.285	46.7259		-1.87617	143.318	7.94424	178.115	-24.838	4.33181		106.876	83.3246	90.7393	40.6832		54.5028	53.766	-51.074	107.204		36.6616	120.379
	177.318	15.9233	98.3844	90.3559	97.7185	86.2911		-171.469	83.9291	-111.308	88.2161	-122.864	65.0065		-17.777	45.9531	-16.7187	174.837	-12.8746	159.336		73.9565	50.3047	104.081	81.2202		2.61934	157.756	38.2038	58.9001		45.7825	80.7379
	114.885	52.3671	88.9419	82.8146	90.6654	85.2268		150.137	70.8187	49.365	59.9877	-170.933	89.341		-25.0712	113.413	13.0536	169.336	-24.4495	10.1987		88.1218	67.9701	78.2523	13.6312		-39.535	82.5242	0.464347	68.1201		-58.266	75.8526
	38.4221	24.8435	83.9922	86.9774	82.2752	87.7771		-172.521	80.6181	8.75285	60.8391	-60.7525	50.088		-14.899	109.86	25.346	6.926	23.1291	14.6177		101.554	35.121	99.4371	22.3731		-52.9729	142.227	31.3607	19.4021		10.274	52.8726
	149.778	61.1866	119.132	89.5889	176.534	87.7287		88.5625	45.8098	-107.265	87.1695	-79.0645	110.226		3.01368	33.109	-19.5778	6.17561	-17.5855	14.5823		78.6642	58.9247	95.4988	62.3487		-57.9899	67.1726	68.0845	131.865		46.4966	101.14
	168.815	80.8033	162.379	85.8793	86.2842	76.84		94.7123	97.7531	111.068	56.3176	17.5598	106.351		15.3801	41.2229	-10.7297	8.35782	13.3419	15.3108		104.124	31.1256	94.4932	35.2456		-47.2726	115.618	76.9226	87.1969		-58.6085	63.4118
	167.306	18.8871	32.2923	89.981	87.8988	87.6716		36.5185	60.6633	-20.9558	89.6839	-135.068	161.176		9.35769	62.1335	-2.96036	172.257	-7.3886	17.5095		68.6181	36.5527	80.9268	88.5719		-29.5167	100.358	-9.04733	130.763		-38.5893	93.9153
	99.7482	51.2825	97.7086	86.1706	94.9962	91.1201		-5.19318	101.809	-116.055	86.2755	-72.1929	122.289		-11.1636	140.619	15.0713	174.835	-24.838	4.33181		100.02	83.7536	80.5244	81.0773		-46.5687	108.215	34.4906	12.7537		-58.9776	89.1264
	2.87612	51.5291	22.8011	89.6534	96.3798	89.9002		100.099	64.6501	-110.424	105.566	-88.7896	156.459		6.51935	96.6277	22.7117	16.1085	-20.7279	8.71138		65.8471	46.9157	97.2484	61.3217		-21.253	63.7303	-51.097	117.202		-8.34964	60.3857
	162.808	59.453	94.8806	88.5423	97.7185	86.2911		-131.08	135.523	-107.966	94.6363	-27.2608	53.4191		8.85466	138.672	-7.58898	17.1868	17.1797	8.70322		106.014	13.2371	101.023	39.0583		-54.4765	85.0745	-12.902	102.776		10.6379	130.662
	88.9817	41.8629	105.156	76.2387	87.8535	85.2798		-111.187	116.132	-75.79	117.611	-142.927	106.422		-16.6073	38.5002	-13.2215	173.366	9.60778	8.67802		97.9134	36.4535	89.8828	39.5218		-38.201	136.578	33.1159	60.808		13.0266	21.7339
	102.377	90.2538	100.16	87.6809	93.5678	89.9531		-71.7193	17.3602	-123.263	80.1135	132.898	99.1467		21.375	158.071	0.072062	17.5535	9.57615	14.5615		74.101	56.7967	67.6655	30.471		76.2982	50.7439	-26.616	99.1183		0.084346	74.6381
	80.8038	23.5902	82.9316	87.8667	103.208	78.9641		21.4745	67.6995	109.307	64.5585	25.0939	62.653		1.59649	118.717	-6.51525	14.6013	-7.63829	16.7698		94.5024	55.4244	108.73	35.1509		25.421	161.469	-84.5763	75.5357		-57.5633	76.4678
	26.0326	59.4988	94.1658	90.3283	86.4249	84.1075		-164.317	135.797	-115.175	87.3213	-132.728	26.8417		-20.5624	170.982	-2.97023	80.8842	-3.2859	21.2175		79.315	32.1856	79.0624	73.1185		76.0957	140.87	84.446	73.6795		50.4955	36.8396
	125.198	80.2846	172.219	85.2942	96.2897	85.1208		163.393	142.424	-97.5929	100.506	11.8015	59.2654		-10.3763	61.4582	23.1201	17.2184	3.14023	159.319		107.254	47.0467	110.027	36.2951		5.24617	23.7507	-87.6059	91.6472		-36.1187	72.4513
	23.9743	87.8056	104.79	78.3786	86.2347	74.3746		-79.2857	125.026	-114.473	85.2276	52.6152	27.7093		-9.67856	54.4305	7.00149	165.284	-24.5678	7.26338		96.8619	81.9387	106.304	40.9688		-64.292	40.8854	82.3299	71.1802		-49.7075	34.5364
	83.7214	84.0447	60.1996	67.7901	93.5678	89.9531		-175.345	97.3882	-114.651	76.2996	90.3672	123.516		15.6576	36.1833	-16.7187	174.837	-15.0888	12.3626		99.4084	58.6426	92.5137	86.4021		14.0409	168.842	-31.3624	15.8884		-51.0173	132.636
	174.1	34.2988	119.519	83.3077	99.1023	85.0681		-18.1314	64.0983	-106.043	63.0609	-85.0968	85.2687		-11.7582	90.0493	21.7386	9.48173	27.5269	12.434		104.029	25.4714	74.1816	78.6935		-2.97285	58.6194	-87.249	89.5589		41.6024	14.6908
	48.4923	47.5308	94.5666	82.8516	94.9962	91.1201		37.6985	26.49	173.809	99.6129	39.0574	59.8297		-8.93355	107.645	-19.3354	175.575	0.316893	16.025		87.3075	53.0098	95.176	37.5497		-20.7291	128.118	19.1831	153.209		-57.1919	51.3406
	98.8148	77.6383	47.8669	69.325	89.2821	86.45		-5.72839	28.073	-38.8828	102.927	32.9747	90.563		14.6291	25.1807	6.92528	10.5557	-16.8235	15.3173		79.3452	64.353	87.6516	50.9521		53.2721	51.7036	77.6679	104.047		57.7593	117.638
	77.2825	57.2499	95.9411	87.6534	93.5227	87.5655		-79.9647	159.121	-113.762	108.532	10.4953	101.463		7.67769	38.8801	-16.7187	174.837	19.6346	45.7977		102.186	67.0463	69.3831	50.3005		25.503	81.9228	-71.963	92.4324		-52.6562	100.529
	2.52956	71.687	98.7379	90.0597	84.8041	73.1574		-112.982	16.3428	-156.133	81.7825	-22.9298	20.4437		18.1453	75.2813	17.6513	8.00486	24.7219	8.74126		85.9873	74.8927	88.7103	51.3282		4.53598	38.9455	-75.4269	71.826		-29.0917	79.8369
	12.8851	36.2496	3.81634	89.624	93.5678	89.9531		-44.5843	95.0601	-107.435	105.1	-161.222	122.164		12.8267	112.746	-18.7318	19.4273	15.8684	13.108		75.4944	59.9539	95.8327	25.3867		4.55205	133.414	-52.1193	42.5346		-43.5318	127.575
	127.333	88.6786	98.4117	86.1752	94.8608	83.9485		-144.372	81.8941	-120.627	78.7466	-88.2501	57.9202		13.8026	150.943	16.8421	8.36966	-8.90182	13.8188		88.1141	20.5711	85.4834	38.3887		-50.7852	86.1224	48.9761	142.318		-3.08	97.2229
	114.581	62.6329	81.8789	87.5611	85.0869	87.7245		-119.502	99.6998	-105.687	74.9103	65.3941	97.4656		0.194204	105.77	14.789	9.46574	20.9929	7.25366		71.0389	76.2319	101.432	57.1273		-33.3854	117.454	-81.9764	89.8706		39.1351	152.353
	126.235	74.4714	98.3844	90.3559	83.6586	86.5557		-14.6837	93.6664	-117.638	82.2261	103.409	100.661		11.7915	95.1308	25.6415	4.36361	0.228715	16.7643		107.059	81.0657	114.8	44.8438		-9.65363	123.876	-63.8659	87.6753		-25.7896	39.5579
	109.898	36.356	92.4695	81.0292	89.2366	84.0546		100.929	81.5419	-119.391	96.8894	-141.031	47.6656		8.57965	167.298	-20.2987	7.64252	18.0812	11.6455		72.8262	67.7603	93.9035	83.9968		-10.8839	115.455	-13.9758	44.3561		-6.59643	102.678
	160.002	67.4549	82.5859	86.9682	84.9963	82.9326		143.886	92.07	-116.581	90.9037	29.9283	54.8952		24.189	144.11	25.0438	173.033	-24.5678	7.26338		100.908	80.8953	99.7275	21.6263		-84.5387	160.351	-87.5389	132.216		25.8457	30.3602
	162.68	25.2247	101.197	90.3741	87.8535	85.2798		-30.2168	109.496	49.008	78.8767	9.76275	86.4763		-15.974	92.4421	11.4542	12.0308	0.14794	17.5043		71.5465	35.0251	87.2668	90.3197		-87.5605	38.1639	-52.3309	144.237		-53.8678	146.28
	90.8461	10.6097	87.1347	90.2821	86.4703	86.5029		-30.6521	44.5546	-44.156	102.316	-29.3328	51.1252		11.8043	81.3659	-9.17853	174.092	14.2906	169.67		68.3247	50.6739	94.8181	32.1877		-0.33639	108.689	-68.509	51.1789		-38.9405	93.0183
	174.409	8.2032	30.5662	80.6873	80.7108	79.3858		152.946	68.2668	-32.2015	112.977	38.3076	54.8411		7.99369	142.55	-13.4415	168.234	5.04909	14.5525		95.7871	19.1118	83.7858	24.3456		35.5198	150.252	23.9991	70.9771		24.698	103.593
	93.7719	51.6856	99.7907	90.365	93.5227	87.5655		-51.8312	70.454	109.831	71.7965	-59.8171	161.985		-11.397	101.166	25.2084	9.49184	0.073674	18.2451		77.8932	77.02	102.905	64.6323		-89.9913	130.424	58.426	69.3335		1.68949	31.1224
	103.279	53.5283	23.9519	57.9179	101.96	87.4075		135.462	94.5002	-70.6987	100.042	-111.091	144.099		18.4476	145.633	17.6984	175.573	-24.4495	10.1987		91.8822	15.5866	96.3264	42.2086		33.9	29.194	-60.9784	57.6268		-51.272	130.647
	61.9389	87.7122	138.484	85.8031	92.1392	88.7861		-135.495	167.636	73.6183	78.2749	-28.0983	151.775		23.4296	148.687	-10.3156	8.72392	12.6534	16.0471		68.5403	29.8759	97.7003	73.9259		-4.98546	134.407	-87.2453	88.0665		-37.8878	97.5149
	166.949	38.5383	74.8704	83.9247	86.4703	86.5029		-64.3407	104.647	-118.69	92.0984	-166.638	30.43		6.49999	127.292	13.6654	10.1976	20.9929	7.25366		65.2888	60.9513	84.6714	71.199		17.5924	69.1052	-84.6523	105.108		18.7134	74.3261
	54.4207	50.285	94.1697	89.7315	89.2821	86.45		82.2934	23.9827	163.618	58.9789	-133.968	49.3021		14.6659	48.7399	7.03274	14.6024	23.1291	14.6177		82.7171	57.002	111.892	31.3149		19.7052	135.001	-38.784	41.9711		-28.7382	74.6329
	112.722	44.1347	95.572	90.3375	87.8988	87.6716		50.6984	45.6539	-71.4811	133.003	-136.633	149.191		0.248754	158.053	6.21767	134.568	6.75363	11.6095		109.152	11.9598	81.8792	15.4496		33.5909	109.478	48.4641	95.9252		-10.4659	113.685
	124.073	60.226	111.416	86.5566	83.6586	86.5557		36.5759	72.4231	-3.2019	89.2351	118.76	143.263		8.84933	167.666	9.42111	7.99073	-11.1405	133.367		97.5736	25.2636	75.6595	89.5024		-45.5343	29.7599	82.2814	55.7908		16.2512	67.0471
	8.48657	53.7857	62.6073	29.7707	90.5255	77.9836		-159.187	96.81	-107.089	87.6175	52.8893	113.727		-3.66956	100.553	-19.3354	175.575	20.9929	7.25366		109.806	33.9986	77.248	7.76025		39.2135	79.199	-12.1386	34.2678		-41.7424	71.8215
	129.362	62.5867	4.16776	89.9226	97.6733	83.8957		-173.597	108.131	-33.2606	89.3873	165.141	83.3789		-23.5031	138.299	-20.337	174.114	7.30568	18.2532		106.54	78.4859	66.6536	58.418		-8.07132	118.13	-80.7418	88.2321		-26.6327	84.958
	152.277	78.0933	85.7402	88.4822	89.2821	86.45		-157.87	28.8199	-127.302	94.9414	165.879	94.7353		-7.44711	26.2995	15.7042	10.9358	-11.5063	10.1465		82.9955	19.6266	111.23	51.1781		-2.97306	85.2274	1.16769	87.7564		20.428	47.4297
	105.884	39.4624	94.5428	86.4489	87.8988	87.6716		-63.5489	149.095	-112.709	105.102	47.9482	163.586		-18.8442	55.8903	16.1005	8.73476	9.60778	8.67802		113.268	63.6304	83.527	32.6451		-76.4506	97.1825	33.3389	92.3596		34.1844	86.4516
	152.629	77.7878	27.422	73.6423	93.5678	89.9531		-94.1988	54.282	-131.349	79.5092	-126.728	174.504		-25.1939	54.4507	-17.6104	171.177	23.7274	11.6745		95.0657	46.6098	81.376	32.2789		-15.103	116.118	-69.7759	62.0963		-10.4668	119.013
	61.4545	40.399	84.0001	85.7814	92.1392	88.7861		-141.573	18.0393	-107.084	103.254	-13.4068	81.0521		2.42987	151.69	-20.337	174.114	-20.7279	8.71138		70.0627	55.1651	94.9685	85.488		-51.948	23.7478	-77.0845	101.904		-2.37624	79.2352
	139.955	74.1247	110.063	78.1067	92.0024	81.5956		-146.434	69.5632	-122.382	89.2641	34.9373	69.1681		-17.1963	138.68	-6.30402	177.015	20.472	175.567		95.4678	78.2985	90.6203	26.1721		-66.2605	131.414	-25.7281	134.926		37.8462	143.221
	54.0806	18.1063	144.834	79.1987	93.4775	85.1738		23.216	64.0878	-33.2583	101.704	-116.274	9.19327		-14.9239	88.5604	21.7386	9.48173	9.57615	14.5615		101.639	26.4014	110.948	29.4265		-17.6586	25.8085	-4.45183	65.191		35.9539	112.381
	86.6752	43.0477	126.597	74.2024	83.6586	86.5557		-53.365	92.9207	-112.009	93.5904	130.543	71.9894		-20.214	78.0413	9.65565	162.705	-17.9868	10.1678		103.551	38.5943	82.2714	79.5516		-17.5636	105.257	-78.6616	99.9249		12.3879	82.8604
	125.202	31.7179	95.9568	85.2613	94.8608	83.9485		97.3959	79.1446	174.337	96.4482	37.729	67.8614		-4.95127	41.6055	-16.7187	174.837	4.72513	15.29		101.857	61.4076	83.4418	32.265		3.53071	77.219	-83.6017	106.662		6.76561	107.625
	12.3746	88.1174	93.8358	87.0421	87.8078	82.8797		129.085	84.9724	-101.112	90.0036	94.2853	49.7265		20.2533	138.685	-16.7187	174.837	18.0812	11.6455		90.7044	83.5734	106.035	60.2381		-20.5454	34.5163	-78.4832	98.8668		-36.8337	99.023
	117.854	31.741	11.9029	89.3332	93.5227	87.5655		-82.673	110.154	-94.4258	109.156	-85.8316	24.3358		-16.9021	133.561	23.1919	26.9098	-26.1938	17.5824		91.2997	64.3916	70.5007	41.5992		14.0782	104.023	-77.5719	85.8492		6.40996	61.7504
	124.372	48.8665	80.2212	72.668	82.2752	87.7771		96.6431	72.3737	-117.462	82.0754	92.9166	44.9761		13.2251	69.0104	0.287653	14.2304	-6.36495	7.20244		82.0407	51.4834	97.2484	61.3217		-79.4361	76.2931	-80.1968	81.1859		-13.787	29.9847
	118.511	8.31134	95.572	90.3375	89.2821	86.45		71.6224	63.8499	-111.84	72.2677	46.8014	134.665		-0.93323	140.614	-21.6266	174.484	5.04909	14.5525		86.1583	76.2798	114.372	48.4293		25.3983	148.167	-10.2767	125.644		-37.5534	128.716
	178.663	69.683	95.9333	88.8477	96.3798	89.9002		164.244	77.5952	-106.567	71.3236	105.924	157.023		7.94111	45.9439	0.497077	12.022	-26.1938	17.5824		96.6309	31.1018	103.466	49.6825		40.9726	94.7859	-35.9659	28.1727		0.87543	159.093
	117.231	32.5039	75.5544	86.9228	93.4775	85.1738		174.455	78.4956	166.254	61.2172	-21.8407	137.974		-7.96473	141.778	-7.72235	12.0253	18.1412	18.2893		73.2701	38.8848	105.422	13.08		-26.8272	138.344	49.0222	22.905		-7.21875	29.6074
	175.875	18.1416	84.0001	85.7814	82.2752	87.7771		18.6762	149.296	-24.2924	112.491	-6.56105	141.917		-0.85829	121.134	19.8667	8.74327	-11.5063	10.1465		68.4182	13.8538	77.6522	72.5029		67.7448	142.033	57.0771	95.1585		-6.5944	79.235
	158.367	27.8597	61.1615	82.9401	85.0419	85.3327		123.334	65.1601	-113.593	88.963	146.586	20.0224		-2.99719	132.356	-19.3354	175.575	23.7274	11.6745		112.858	81.2344	99.7275	21.6263		-72.5806	75.8328	-70.3445	149.916		29.8762	31.8762
	68.2458	81.6935	69.3504	67.8446	87.8535	85.2798		-35.5832	51.2543	-125.197	80.5681	73.9652	108.403		-15.4014	16.6276	24.3618	12.428	-26.6095	14.6282		65.2914	60.2668	91.5651	40.6776		11.6169	94.3386	-85.492	89.8618		-24.5187	70.2503
	102.735	24.631	97.3551	86.4673	93.5678	89.9531		38.2201	52.3905	-96.8903	98.9916	-127.748	60.2715		-18.1181	160.294	-13.3478	17.1941	10.1746	13.8257		94.4893	58.2765	80.1667	80.1722		37.543	42.8447	17.147	68.2747		-22.7548	52.87
	74.5283	69.9515	168.005	83.4892	93.3377	77.9306		130.728	124.698	-34.8409	98.5209	55.0782	31.4637		3.35219	112.416	10.4574	7.25925	20.9276	10.189		99.8012	36.2672	63.7777	10.049		64.5266	87.0178	-23.7535	148.482		58.4801	150.078
	134.296	7.53224	117.04	86.5902	92.1392	88.7861		72.2432	102.759	-38.5275	118.616	-142.306	35.894		16.016	156.946	0.685136	10.5524	25.8988	13.1599		67.7733	55.7013	81.1192	38.4182		-55.0639	140.873	-89.1921	93.2861		-4.48744	114.012
	20.4458	77.5628	127.66	72.6493	85.0869	87.7245		107.593	126.308	-100.755	107.586	161.486	137.512		-22.9745	108.921	-10.3535	174.825	-20.7279	8.71138		94.4779	41.678	79.0916	11.7861		-45.5139	107.588	-1.47176	124.916		-59.6972	113.665
	9.46511	42.8512	19.3002	23.9483	86.4703	86.5029		-64.3312	32.387	-100.406	99.5975	-18.3313	84.0502		-2.2598	125.431	-13.9425	173.734	6.75363	11.6095		91.7171	50.1675	78.7831	36.5045		-84.4874	38.1643	20.8543	88.9414		-12.9263	106.999
	31.6412	57.3832	97.0095	85.5676	83.6135	84.1603		-45.9887	171.131	63.7772	69.2493	100.228	124.846		7.9114	116.025	-19.3354	175.575	20.8888	13.1311		92.0877	14.297	102.314	37.5017		17.3722	23.3771	10.9147	134.74		37.0108	115.978
	149.074	61.1879	94.2756	74.0061	93.5227	87.5655		-159.946	133.432	-19.1998	73.958	37.5512	132.344		-2.67632	22.9293	11.0579	6.89378	-3.2859	21.2175		108.594	48.2492	81.8959	34.1824		-70.8227	74.9077	31.6305	170.793		54.5467	49.01
	81.1174	42.6754	74.8474	87.5158	90.6196	82.8267		-168.372	128.294	-114.11	118.979	67.0847	60.9515		19.4331	10.7416	-26.7123	173.036	-24.5678	7.26338		81.7517	79.774	74.4449	34.9975		-4.02736	52.0859	-44.182	10.9006		53.1571	68.6434
	169.5	57.7022	94.1736	89.1346	90.7107	87.6185		168.691	139.704	-118.866	89.8599	-45.3021	115.747		-12.7703	127.674	-12.9073	175.927	-24.5678	7.26338		66.9924	76.9863	101.256	79.4229		-62.5663	116.781	6.26145	75.512		55.8333	150.458
	67.4235	21.4019	98.9085	65.436	99.1023	85.0681		93.1854	80.3864	-168.436	93.1535	-67.9043	118.198		-22.8196	152.462	-15.9578	9.83326	-6.36495	7.20244		75.7115	51.081	100.374	27.2332		56.6127	57.7379	82.7431	95.0983		59.834	66.3779
	172.32	59.7905	82.5742	88.76	93.3377	77.9306		11.0665	34.1333	-14.9811	69.2394	49.697	143.242		-23.7632	62.8225	23.4792	18.3299	-23.0889	163.083		86.3887	61.6972	114.066	43.2703		40.0745	159.985	-85.8345	86.2773		25.0409	76.1763
	67.459	60.0816	79.0897	83.9518	92.1392	88.7861		83.5978	37.6291	-118.514	91.9491	-138.989	54.5373		23.6872	32.368	16.4027	12.4075	9.57615	14.5615		107.262	35.1389	111.649	58.1194		-20.8905	146.072	6.99663	31.034		-39.9914	84.9526
	168.8	38.9245	91.0552	82.2265	103.062	71.5624		106.392	59.8902	-123.086	86.2775	-60.0183	107.285		16.7764	51.8353	11.4542	12.0308	-11.1553	17.5173		68.141	17.5431	84.3998	31.8782		-11.7624	98.6947	-87.5824	82.3736		-16.789	82.5587
	73.1733	83.4823	82.9473	85.4753	80.7108	79.3858		-122.292	96.0657	-4.78353	103.536	-137.276	101.53		8.96526	114.373	25.346	6.926	-24.838	4.33181		97.4301	38.7684	73.713	33.4729		-16.6826	57.2101	-0.94265	111.526		-54.7549	82.5427
	154.698	56.299	78.0811	76.9827	94.9062	86.3439		61.7872	63.2446	-118.867	86.2763	131.301	77.541		-4.30266	21.8115	25.1279	12.0626	6.75363	11.6095		70.4284	52.2054	108.784	53.0807		77.1325	148.352	-1.64387	79.6411		-44.5434	55.0762
	157.341	7.85193	19.2894	87.8542	96.2441	82.7207		-72.3597	93.9997	-125.015	103.566	152.563	100.219		10.7186	115.364	-17.3492	177.034	-18.1642	174.078		86.3193	80.6971	65.444	35.8221		-76.449	84.9221	32.6819	132.732		-57.9513	127.944
	11.0883	39.3395	83.9922	86.9774	84.9963	82.9326		45.1785	47.6704	154.827	81.0278	116.862	109.813		11.7875	99.3455	3.21545	175.917	20.8888	13.1311		83.5007	82.4979	104.167	45.3079		63.8265	112.028	-24.6349	58.568		55.6611	130.644
	156.827	63.8613	125.456	90.2207	85.0419	85.3327		13.7244	50.934	25.6239	106.162	-162.796	152.81		15.3142	87.9644	-10.7297	8.35782	-24.3812	13.1408		100.611	65.2461	87.3914	60.0196		-88.2331	128.874	13.8813	143.713		-52.653	95.1053
	171.261	56.6382	74.9348	74.1902	47.1508	89.5561		-27.2415	2.90251	-103.926	84.9248	146.838	25.9959		17.0358	27.4368	18.0891	4.34396	-20.7279	8.71138		76.4186	22.3939	110.731	11.2071		46.4195	70.6922	-72.855	160.393		45.4289	76.7816
	22.2188	89.3008	96.2868	88.5515	100.247	71.6146		-31.6627	25.0121	-113.595	82.9772	37.8588	85.1512		-0.95796	37.3298	-3.42001	19.4066	-24.3354	16.0918		69.097	34.0606	89.3226	46.5992		-85.0656	109.314	80.7206	124.978		10.5101	139.744
	94.619	16.8556	65.0616	77.8184	97.6733	83.8957		41.2342	146.556	-119.745	89.1141	-156.169	89.9844		-2.39286	44.7521	-10.3535	174.825	-12.0224	16.0401		80.688	82.4889	95.0023	22.403		-15.805	87.7686	-48.1241	141.739		55.9643	62.0704
	22.9125	82.7135	123.733	83.9321	83.6586	86.5557		-152.182	144.757	-116.401	103.103	63.3824	106.641		11.4065	126.546	0.75782	169.691	-24.838	4.33181		67.6724	84.5506	106.695	42.1395		-37.9525	77.5232	-7.61681	77.2015		-22.0761	127.208
	29.2219	74.1609	82.9434	86.0737	93.5678	89.9531		146.245	146.692	-115.173	96.2873	41.9568	28.5536		16.7191	89.1601	6.19149	11.6571	-3.70512	16.7651		89.7464	17.4264	101.104	45.7247		-78.0328	98.8398	-89.874	84.9202		-52.2298	38.77
	173.378	60.8184	83.6269	89.0653	97.7185	86.2911		-62.9457	106.513	-68.0603	105.397	-109.482	65.7995		11.0907	92.7363	-13.5871	11.6653	-26.6095	14.6282		87.2712	60.8494	114.993	82.6567		62.9499	126.613	14.6956	78.5724		-14.3314	99.0302
	75.5935	45.0591	63.0582	61.8777	87.8078	82.8797		130.333	30.0669	-17.6172	77.1934	126.825	132.219		-24.0448	99.9674	-6.97641	13.4964	12.422	11.6237		97.7459	37.2234	70.1971	24.4358		67.4327	132.413	64.492	108.273		37.3608	113.027
	170.918	69.0489	98.4195	84.9778	87.8988	87.6716		-53.3483	89.9356	-115.528	82.8274	32.2679	89.9705		-8.57751	114.373	-6.42469	171.16	20.472	175.567		77.5084	87.2737	88.673	90.3101		-68.6715	34.8948	-55.7916	93.0664		19.4159	37.2379
	8.4959	66.8914	95.5955	86.7548	86.4703	86.5029		113.27	86.5618	111.762	80.8666	-86.9017	117.31		16.6239	38.1137	-9.58326	9.45657	-22.1012	14.6029		73.9992	45.3511	110.526	51.1826		-63.1464	136.379	-31.6776	71.4409		20.133	123.55
	117.407	65.2789	82.268	81.8675	92.0024	81.5956		-64.5094	75.998	-34.1386	94.3155	64.44	73.9587		-18.0688	102.7	-6.20361	170.793	17.1797	8.70322		111.673	67.3994	82.8793	13.2319		-68.7184	113.972	-5.68666	86.1118		-48.4404	106.052
	27.1747	44.7992	121.591	89.9012	92.0941	86.3969		74.545	78.9969	-39.2315	114.938	-36.0948	143.337		-11.6193	43.9668	-19.1987	173.745	20.9276	10.189		100.932	73.8563	96.7181	27.2578		-81.5493	104.941	31.2763	123.813		37.3281	49.4134
	115.299	65.9407	54.9249	66.7916	86.4249	84.1075		154.82	104.429	-91.9641	111.062	31.6339	101.378		-8.26241	60.7768	19.663	12.0472	-28.2611	8.75246		73.2224	56.6155	67.1943	45.9511		14.9554	58.9681	-31.0426	24.0534		-24.827	148.579
	53.3655	30.4486	71.7115	83.0038	94.8148	81.5426		135.733	77.9987	-16.3868	76.4271	14.8305	130.874		13.5527	91.2454	-17.3492	177.034	11.4493	17.5228		69.4043	29.5004	74.8578	38.0732		79.5043	13.3718	-32.1171	128.996		-11.1715	125.36
	135.085	23.7803	98.0543	87.0697	90.7107	87.6185		-134.665	48.3081	-117.11	84.7791	112.353	83.1738		6.06332	157.31	-13.2215	173.366	-24.3354	16.0918		68.9081	82.9033	103.955	14.563		-55.6786	134.998	61.8254	95.8977		5.00527	75.2561
	13.06	67.8596	95.5915	87.3524	80.8023	84.2127		155.059	41.1099	78.3599	92.2349	-26.6499	65.3089		-17.7319	92.1456	-20.9408	172.651	27.5269	12.434		89.674	29.7536	79.0802	75.5987		-82.9477	52.2682	-62.1189	92.4552		-30.8496	80.7446
	32.7496	81.491	5.58979	67.9222	86.4703	86.5029		2.54173	63.7853	73.4487	61.1935	-176.26	41.9772		22.6738	137.124	-20.337	174.114	-15.9334	11.6299		114.665	23.2607	101.902	71.3973		-52.1942	111.707	19.0723	61.8451		-19.6092	113.033
	172.312	48.776	85.0647	84.2907	94.8148	81.5426		14.1148	69.3225	-47.6731	95.6665	-58.9278	70.2306		-24.7104	22.5787	12.2528	11.297	-18.9878	5.77087		98.8116	32.8195	74.218	84.1294		58.5526	109.159	-79.1189	72.2875		-41.3893	68.9698
	73.0303	50.6113	165.535	90.3657	94.9513	88.7331		23.2477	74.3404	-118.516	83.5796	-27.3707	68.5633		7.91017	142.164	-14.7529	174.101	-15.2648	21.9877		112.59	57.4519	98.3296	44.5556		-77.3282	87.1656	-83.2065	89.7183		52.4825	114.65
	57.3253	74.0907	100.859	88.2826	93.5678	89.9531		-140.902	142.879	-119.925	75.9937	171.535	113.312		17.4397	76.5098	11.3081	162.338	16.9276	171.149		64.7089	76.2129	69.0606	43.5688		24.2736	100.055	-3.40107	80.8526		49.6453	73.6925
	133.278	76.9139	11.9079	85.7492	96.3798	89.9002		37.9939	75.5274	-123.082	98.5467	-50.3135	121.809		-16.3652	62.4762	15.7523	177.032	20.9276	10.189		68.7711	70.7782	78.2553	37.6644		77.8807	52.8327	-76.8023	61.4015		-7.91328	140.133
	47.6536	18.4949	94.9121	83.7553	80.8916	88.9973		114.448	55.2474	-173.534	85.8373	-89.7777	66.0236		17.5302	22.9411	22.6421	107.815	-19.4248	16.8063		79.1767	62.518	79.7043	24.3732		16.9609	43.2388	87.6469	87.9169		-43.7219	138.953
	69.7888	25.4995	96.9977	87.3616	92.0486	84.0015		-96.6118	92.9373	76.6114	64.8779	164.447	86.3748		-8.04222	151.315	-19.3046	9.84037	4.72513	15.29		102.924	15.0689	108.464	56.3681		-20.7743	24.3108	-86.7251	90.9032		57.3962	101.438
	92.7855	1.80574	106.176	81.4199	100.576	88.6277		-58.6919	101.619	-113.242	86.5736	-7.08145	75.5653		13.1555	128.435	-27.1091	6.92883	-26.6095	14.6282		65.6088	69.8183	81.3742	55.4697		4.9369	75.6841	89.7638	90.8962		37.6875	61.4024
	58.2705	48.3013	74.855	86.3205	94.9513	88.7331		177.979	89.9031	-89.8565	106.335	-158.421	120.766		16.0242	82.5753	-19.3354	175.575	-26.6095	14.6282		100.642	46.0315	105.025	13.4507		15.131	55.5978	62.127	73.8884		-55.8123	87.0382
	113.872	61.2839	99.4839	83.4848	86.4703	86.5029		-173.237	95.586	7.16974	77.3456	172.964	127.262		-19.4855	94.8397	21.7895	6.54946	19.8761	16.8165		69.1978	52.0128	75.0148	51.8016		-39.7103	38.1694	18.1775	157.327		-26.2846	95.4172
	5.85575	27.5138	95.2498	85.8554	100.531	86.2386		-28.8251	113.989	-96.1855	103.864	156.744	94.1713		-1.92046	51.445	-13.9998	11.2985	20.9929	7.25366		91.5703	34.8973	65.8412	44.7718		52.5735	87.6166	78.4799	77.3935		-32.2439	55.4451
	179.367	71.5785	94.8963	86.1522	83.6586	86.5557		78.919	55.1239	-71.5729	113.637	-101.671	61.2246		15.3157	86.7696	-13.2215	173.366	-6.36495	7.20244		76.3882	56.6254	110.288	44.8722		30.0739	92.0959	-5.68008	62.6961		-43.2792	150.465
	5.69198	77.5749	61.9753	65.5281	89.2821	86.45		-127.293	110.182	-123.084	91.0548	-24.7331	100.196		8.63585	84.6692	-9.93468	9.09017	-19.3643	13.1156		87.0783	65.038	93.7829	32.1947		-70.4724	84.3233	-53.7009	102.11		53.5372	114.322
	177.603	51.4878	83.293	86.375	104.816	89.7433		155.761	66.9707	3.65376	81.8971	15.6478	44.8593		6.52343	88.8523	-27.1452	22.0536	-26.6095	14.6282		74.0106	81.5639	86.0774	71.1895		36.7192	148.926	27.4164	130.945		-10.1128	103.903
	18.653	52.6563	95.949	86.4581	96.3798	89.9002		118.436	69.7081	3.4784	62.8693	158.96	28.1903		-26.4934	30.094	-3.06453	172.623	20.7433	163.818		109.232	62.4457	97.9363	27.2496		16.3637	112.677	86.4168	88.0693		31.7258	92.1253
	8.14585	68.5067	84.6993	86.3842	83.5212	79.3334		131.437	65.4434	-120.268	105.878	64.0421	34.4206		-11.3744	123.261	-17.2807	173.008	20.9929	7.25366		82.5566	42.8149	105.256	52.3546		82.2836	110.584	-7.07837	28.1995		2.8968	88.5499
	93.7764	52.4422	99.7907	90.365	62.5556	85.7354		125.456	66.4544	28.4359	107.723	-30.3923	138.713		-7.88663	97.5308	-16.465	172.64	-8.53823	14.5555		102.37	64.9225	86.0706	22.0912		88.7824	73.0424	70.3442	124.821		33.4938	115.318
	13.0619	69.7826	95.238	87.6488	89.1905	81.6486		132.825	123.962	-112.362	90.9025	9.04442	77.411		-9.65232	85.2684	20.3066	11.6812	25.8988	13.1599		89.2903	85.9663	81.8833	26.6068		15.0133	46.7995	-62.0699	71.2279		34.1847	87.0494
	41.5151	73.824	95.9568	85.2613	96.2441	82.7207		9.78209	136.962	-102.87	90.0042	-127.837	68.2024		-21.5862	99.6601	-19.3354	175.575	14.0995	14.5754		66.3832	39.6401	83.0481	90.3483		-10.708	111.389	2.25472	150.39		-1.32167	77.1005
	21.8008	49.1821	83.623	89.6622	86.2347	74.3746		-59.5019	39.7172	-113.764	103.87	-83.3171	155.775		5.20921	14.4062	-12.7049	167.498	9.60778	8.67802		97.2086	83.4443	109.51	55.2808		-62.1744	8.60045	-65.7919	45.8572		-32.604	73.0777
	62.0557	24.4028	169.788	62.4183	121.65	87.0619		177.638	118.918	-116.58	94.19	14.0762	119.961		-12.4923	60.0956	10.0593	178.485	-20.2357	16.0706		83.688	79.0213	77.2757	45.0934		-23.3131	149.685	11.0073	81.1526		-30.4866	55.0825
	70.6284	61.7792	78.4785	70.4555	65.24	78.4448		-138.198	29.6459	-126.073	89.4143	172.156	69.8699		5.4506	124.701	-20.8065	15.7317	-12.5183	15.3028		88.5195	56.8427	78.8891	52.9079		-70.6484	86.2697	89.2376	91.3453		46.8399	85.8473
	128.321	66.876	84.3222	90.2636	90.5731	80.4138		-174.826	137.747	-111.307	91.2006	-122.699	142.439		24.1806	10.0152	12.6922	10.9304	-28.2611	8.75246		81.5168	9.8518	86.6386	25.0746		-11.9372	63.8969	-10.2611	96.8719		28.5545	72.4543
	1.12441	62.5956	144.872	69.886	79.3288	80.6245		43.1039	30.2334	125.119	87.1748	155.248	76.1501		11.6131	133.953	19.5132	7.27629	7.68367	17.5132		72.8659	57.6795	70.7077	45.5323		36.9329	128.88	-88.3007	88.3624		-13.272	72.771
	0.773472	61.5805	67.8915	75.3826	90.5255	77.9836		32.6284	53.9108	71.3361	69.411	-30.3387	95.3513		13.5689	76.1984	-19.3354	175.575	-24.5678	7.26338		98.7424	50.9631	81.2023	4.06498		-1.39106	91.3506	-81.2807	92.8577		-8.63315	24.7194
	16.5813	77.2613	84.004	85.1828	96.3349	87.5126		-156.404	106.594	-121.505	82.5282	-91.4032	83.3959		-17.7415	84.9774	-15.2292	169.706	24.7219	8.74126		66.5364	56.9516	67.1168	73.1961		-4.55509	86.5737	-13.0847	113.296		34.5493	116.312
	8.22445	32.0491	95.6152	83.7599	82.0441	75.6897		53.8911	92.6234	-117.459	92.8448	-131.928	126.72		25.1325	12.2208	-16.7187	174.837	20.8888	13.1311		94.7181	43.0506	105.764	70.4249		-67.3809	43.6278	8.19385	75.6655		43.9515	136.602
	76.2708	66.4075	93.4666	89.7269	87.7614	80.4668		-64.3885	111.551	3.65373	83.1011	-15.4805	71.8004		-20.7863	23.6917	-7.82627	163.44	-28.2611	8.75246		90.9295	69.2611	103.686	27.9641		-12.8176	114.96	-86.933	103.409		-13.2793	113.684
	45.0639	87.1644	73.8408	80.0004	49.9285	87.1277		104.044	74.5022	-46.0868	112.818	-149.157	32.7854		18.7771	170.613	-9.19157	13.8668	-23.9437	169.712		83.9036	25.7815	80.9234	17.3027		22.5182	136.185	-73.3463	35.6999		-43.5053	81.9466
	4.63353	63.2665	98.3844	90.3559	100.62	91.0148		110.814	87.4739	-130.42	145.503	-136.208	58.8211		2.26697	137.496	-19.7954	25.3962	18.0812	11.6455		78.0852	22.7719	86.7804	71.1847		-36.7811	156.823	-54.3706	85.9023		-23.8216	89.1433
	42.5647	72.2602	46.8816	30.444	83.6586	86.5557		-129.657	142.548	-72.7995	122.969	93.6537	53.5389		-2.67632	22.9293	-9.17853	174.092	-21.5888	11.654		105.212	17.1063	99.5992	33.6802		7.43951	18.9156	4.51653	129.018		49.3083	99.3191
	47.1714	86.561	93.1131	90.023	93.4317	82.7736		-153.335	128.711	-119.219	83.5798	-96.257	7.93989		6.01669	38.4915	21.12	14.2595	-28.2611	8.75246		113.154	13.4429	71.8171	48.3129		-41.294	96.5853	-86.5285	82.6772		49.6587	97.2081
	117.365	55.6744	29.8859	73.9604	97.7634	88.6802		48.5186	44.8741	-106.384	95.3847	164.778	149.794		-1.11726	152.818	-24.1397	12.057	20.9929	7.25366		114.815	73.7436	99.581	48.5254		15.0181	146.072	12.4862	22.3924		-17.4914	79.5369
	140.298	70.6827	82.9316	87.8667	54.1259	85.8692		-18.1045	55.0563	-120.803	78.8988	-38.9244	5.61424		11.9347	33.496	7.66874	158.626	15.9525	16.7987		112.601	54.9356	80.7116	59.7197		6.5189	77.0659	-55.1288	111.464		-8.3547	104.211
	121.009	89.8917	20.3576	82.1657	93.4317	82.7736		-41.4665	47.6843	-113.24	94.3386	57.0588	25.4149		0.303116	159.54	-10.4613	12.0283	-3.26442	159.317		111.691	62.4531	77.992	70.9283		-61.5048	62.556	28.1872	29.504		-5.16831	28.475
	134.368	89.8527	91.7225	87.6257	99.0108	80.2551		-110.4	104.646	-116.587	70.8534	169.348	76.0987		20.05	151.706	20.3066	11.6812	5.80589	13.0796		99.7583	58.9926	76.9402	71.2509		30.4283	127.928	85.6777	74.1423		-24.1812	114.008
[truncated: 141,451 more rows]

## Sheet: Figure S2
Figure S2
		FOM			Chapso				OG			07:0 PC			GDN				E. coli polar lipid extract
[truncated: 14 more rows]

[truncated: 16 more sheets: Figure S3A, Figure S3B, Figure S3C, Figure S3D, Figure S3E, Figure S3F, Figure S3G, Figure S3H, Figure S3I, Figure S3J, Figure S3K, Figure S3L, Figure S3M, Figure S3N, Figure S3O, Figure S3P]
